# Supplementary material for: Supramammillary neurons projecting to the septum regulate dopamine and motivation for environmental interaction in mice
Source: Nat Commun. 2021 May 14;12:2811. doi: 10.1038/s41467-021-23040-z (PMC8121914; doi:10.1038/s41467-021-23040-z)
Supplement: Supplementary file 4 — Source Data [file 41467_2021_23040_MOESM4_ESM.xlsx]

## Sheet: Figure 1
Figure 1	d
	Daily Session	SuM Active										SuM Inactive										MB Active										MB Inactive										VTA Active
Baseline 1	1	9	2	31	40	1	28	1	28	24	31	1	0	14	4	0	1	2	7	9	11	4	60	9	46	35	22					6	11	0	10	11	10					0	54	10	0	22	25
Baseline 2	2				29	0	10	18	38	29	40				1	0	0	2	18	11	8	19	32	3	29	33	18					10	8	2	6	25	8					9	37	11	1	20	14
Acq	3	381	1	182	139	162	269	151	214	385	464	6	2	11	10	1	11	23	15	7	22	115	100	80	27	60	74					16	23	29	10	27	16					2	39	80	0	48	48
Acq	4	174	52	164	128	256	166	136	278	96	317	7	1	12	16	0	6	15	7	14	41	66	95	60	29	63	104					21	17	12	7	35	19					116	191	141	46	29	38
Acq	5	171	110	319	122	268	237	111	193	140	202	54	4	8	25	6	6	21	2	22	23	56	75	51	33	74	36					4	16	9	6	19	11					58	182	64	28	39	84
Acq	6	111	80	260	152	300	166	183	248	135	295	29	6	10	21	1	2	19	1	17	26	48	61	63	26	67	89					8	13	15	10	17	13					114	95	30	32	47	52
Acq	7	177	71	304	215	375	144	137	246	157	130	27	16	6	14	5	1	5	6	26	16	66	75	93	30	75	109					7	6	6	7	13	15					125	307	35	28	42	61
Ect	8	87	50	86	84	187	105	81	144	50	139	18	5	6	15	4	0	9	24	13	12	42	58	82	22	73	66					12	10	2	15	26	11					47	23	23	16	8	38
Ect	9	74	49	70	70	80	42	42	65	32	82	10	12	10	9	4	2	7	11	11	12	68	69	49	19	51	25					9	7	3	6	10	4					47	40	10	14	24	33
Ect	10	72	53	30	53	87	24	63	16	33	65	22	16	7	18	3	1	16	19	7	5	74	33	43	19	78	56					12	5	2	6	16	6					40	24	11	9	25	38
Reacq	11	235	117	214	460	431	346	594	337	151	919	15	6	1	13	2	1	11	10	8	5	87	63	95	47	30	99					18	8	5	8	7	13					250	167	98	141	61	103
Reacq	12	283	106	421	349	606	235	572	293	157	614	8	17	4	22	2	2	8	5	16	15	90	79	91	75	50	138					16	8	2	18	11	15					220	175	68	94	1	92
Figure 1	e
	Daily Session	SuM Active										SuM Inactive										MB Active										MB Inactive										VTA Active
Reacq	13	148	72	288	463	599	207	561	288	174	573	15	2	2	13	3	2	17	2	14	17	73	89	68	36	35	82					9	2	3	7	9	10					157	189	72	87	71	92
Reacq	14	160	87	202	381	427	197	916	270	145	757	25	12	0	13	1	5	11	2	6	12	61	90	83	40	36	108					9	3	10	8	9	7					95	181	67	87	77	114
Reverse	15	80	62	96	155	33	40	85	384	179	106	442	63	759	359	414	271	1689	37	50	854	112	73	86	17	41	66					19	11	31	54	30	5					196	30	82	0	48	89
Reverse	16	54	23	43	72	17	12	31	331	121	65	300	71	400	500	631	266	1480	12	33	653	151	80	40	32	61	104					37	63	41	63	24	51					109	399	92	0	60	68
Figure 1	h
Session	vGlut2 Active														vGlut2-Cre (50nL) Active														vGat Active														TH Active
1	1	7	22	45	21	14	3	4	36	36	17	11			12	33	1	22	9	7									4	17	2	3	41	12	55	32	51	8	12				43	7	15	9	3	5	0
2	6	1	25	32	7	18	0	0	10	20	21	24			14	8	24	25	3	11									3	41	3	6	27	10	38	36	44	53	43				27	1	6	1	0	5	10
3	0	12	85	72	104	711	1	2	28	97	76	89			27	197	55	248	111	83									9	22	4	1	46	2	55	35	31	43	33				63	0	16	2	1	52	15
4	14	240	83	34	51	387	6	0	66	68	115	40			37	183	67	325	110	34									7	24	5	8	40	4	37	40	19	15	57				60	2	27	9	1	82	8
5	22	250	68	28	38	184	8	50	69	76	113	32			124	123	86	332	113	34									7	28	6	16	37	5	40	42	15	67	38				45	1	39	4	4	39	5
6	37	270	115	42	39	259	4	116	25	49	241	48			122	125	122	364	127	33									6	42	5	24	15	0	30	21	20	53	56				32	0	23	4	40	21	5
7	35	233	81	44	20	271	7	143	43	88	258	35			42	102	98	394	113	23									15	46	2	39	66	3	15	23	34	70	55				23	107	31	1	61	35	1

## Sheet: Figure 2
Figure 2	a
Session	sept then vSub				vSub then sept				sept then PVT				PVT then Sept
1	6	2	7		2	26	1	1	6	7	10	9	4	9	17	5	23	2	9	12
2	1	4	9		2	61	2	2	45	5	3	19	1	4	33	6	22	8	0	31
3	0	203	350		1	40	1	0	263	1	60	390	0	0	65	4	118	28	0	19
4	188	116	300		0	45	6	15	123	2	222	740	0	27	81	3	51	5	0	26
5	300	122	307		0	39	1	20	161	166	107	764	0	0	70	3	94	6	0	15
6	309	128	350		2	65	1	23	239	441	86	562	1	3	47	1	76	4	0	18
7	316	149	296		16	80	1	41	302	350	196	700	48	1	40	1	66	3	116	16
8	90	113	119		193	309	136	117	85	48	59	131	219	117	255	2	114	6	217	436
9	53	112	118		107	364	517	108	140	62	59	127	221	118	246	18	106	10	252	361
10	32	115	91		52	393	683	131	137	78	27	74	361	70	212	216	163	40	294	298
11	42	105	77		82	401	662	101	102	69	25	32	198	71	215	134	78	80	178	322
12	37	124	125		50	429	798	78	164	70	28	31	207	84	192	218	76	84	165	197
Figure 2	b
Session	Septum Active																							PVT Active													SUBv Active							VTA to Septum
1	2	26	1	1	6	2	7	6	7	10	9	4	9	17	5	23	2	9	12	5	3	40	8	4	9	17	5	23	2	9	12	6	7	10	1	9	6	2	7	2	26	1	1	10	13	32	54	36	1
2	2	61	2	2	1	4	9	45	5	3	19	1	4	33	6	22	8	0	31	5	5	39	16	1	4	33	6	22	8	0	31	45	5	3	5	19	1	4	9	2	61	2	2	0	10	19	51	21	5
3	193	309	136	117	0	203	350	263	1	60	390	219	117	255	2	114	6	217	436	214	309	285	286	0	0	65	4	118	28	0	19	85	48	59	1	131	90	113	119	1	40	1	0	1	9	24	28	50	0
4	107	364	517	108	188	116	300	123	2	222	740	221	118	246	18	106	10	252	361	192	273	81	78	0	27	81	3	51	5	0	26	140	62	59	11	127	53	112	118	0	45	6	15	0	3	28	37	43	5
5	52	393	683	131	300	122	307	161	166	107	764	361	70	212	216	163	40	294	298	33	440	177	48	0	0	70	3	94	6	0	15	137	78	27	20	74	32	115	91	0	39	1	20	0	0	48	17	22	10
6	82	401	662	101	309	128	350	239	441	86	562	198	71	215	134	78	80	178	322	421	357	93	127	1	3	47	1	76	4	0	18	102	69	25	29	32	42	105	77	2	65	1	23	1	3	26	23	21	49
7	50	429	798	78	316	149	296	302	350	196	700	207	84	192	218	76	84	165	197	409	514	61	67	48	1	40	1	66	3	116	16	164	70	28	13	31	37	124	125	16	80	1	41	1	4	33	16	8	101

## Sheet: Figure 4
Figure 4	c
Session	c57bl6J											vGlut2													vGat																			ChAt
1	11	45	6	15	4	11	26	88	9	27		2	12	4	3	9	4	2	9	18	30	3	5		5	15	4	11	6	1	2	8	3	16	3	18	13	49	33	2	14	5		5	13	2	23	2	6
2	11	30	17	17	15	4	36	26	9	18		1	3	3	12	30	5	37	4	6	27	19	15		1	6	5	19	2	9	0	3	3	9	2	19	5	36	18	43	2	28		1	1	2	9	2	1
3	58	125	70	170	365		134	57	9	47		0	189	17	5	139	11	349	19	44	43	108	68		1	0	12	3	4	41	0	39	3	9	38	81	10	34	30	22	1	44		40	0	11	31	4	52
4	116	225	72	441	61		38	48	87	53		0	189	14	2	305	71	441	106	220	99	25	146		13	0	7	5	39	10	0	87	2	28	93	50	4	384	41	9	0	122		20	1	22	28	2	37
5	56	654	93	409	317	87	111	33	160	102		35	244	17	162	260	167	429	363	145	129	112	181		37	2	13	8	41	23	2	81	3	34	81	41	12	97	16	8	2	101		28	3	18	23	4	12
6	55	633	79	809	291	321	190	28	220	178		83	215	13	95	310	150	473	473	201	127	92	174		28	0	7	15	37	28	2	57	4	12	41	56	6	97	19	11	0	4		11	21	33	29	8	16
7	91	675	84	818	147	409	124	45	253	193		152	215	11	82	254	130	445	577	165	118	113	14		22	16	3	10	21	18	0	57	20	20	45	52	16	76	16	15	4	45		14	20	37	10	11	16

## Sheet: Figure 5
Figure 5	c
	Active Cue						Inactive Cue
1	1.37209	1.65	1.53	1.4	1.4	0.975	1.38182	1.97	1.83	2.6	1.2	1.4
2	1.08	1.49	1.55	0.931	1.56	1.67	1.48	2.82	1.4	2.23	2.95	1.34
3	1.38	1.48	1.87	0.91	1.87	1.29	2.92	2.89	2.41	3.01	2.88	1.8
4	1	1.18	1.41	1.09	1.53	1.98	2.8	5.32	2.74	2.42	3.77	1.74
5	1.25	1.34	1.39	0.94	1.68	1.05	4.3	3.04	4.24	3.01	2.37	4.25
Figure 5	d
active - increase
mean	0.508047	0.467768	0.45184	0.34822	0.26563	0.170862	0.103761	-0.00901043	-0.102491	-0.100942	-0.10075	0.0119022	0.00447773	0.0229337	0.0784798	0.100036	0.0459716	0.0891704	-0.0123611	0.151881	0.259846	0.25869	0.352678	0.350443	0.400997	0.498237	0.405159	0.511861	0.485587	0.538654	0.832394	0.815524	0.820602	0.891108	0.82964	0.954762	1.00085	0.966871	1.18167	1.34309	1.60831	1.72546	1.84287	2.06628	2.22786	2.26479	2.3744	2.75154	3.14086
std -line	0.305997	0.33207	0.343464	0.25772	0.176515	0.0812781	0.0217265	-0.0792237	-0.172949	-0.179306	-0.185953	-0.0737636	-0.0910469	-0.0782165	-0.00547292	0.0133035	-0.0514922	-0.0115973	-0.114047	0.0506264	0.150652	0.15183	0.246302	0.229351	0.272885	0.357968	0.26303	0.354702	0.334453	0.391632	0.681955	0.669479	0.67864	0.748531	0.679879	0.78909	0.834908	0.792125	0.998716	1.14642	1.39492	1.51584	1.63793	1.8396	1.97151	2.00518	2.10068	2.45747	2.82971
std - value	0.20205	0.135698	0.108376	0.0905	0.0891148	0.0895844	0.0820348	0.0702133	0.0704585	0.0783639	0.0852029	0.0856658	0.0955246	0.10115	0.0839528	0.086733	0.0974637	0.100768	0.101686	0.101255	0.109195	0.10686	0.106376	0.121092	0.128112	0.140269	0.142129	0.157159	0.151133	0.147022	0.150439	0.146045	0.141962	0.142577	0.149761	0.165671	0.165946	0.174746	0.182951	0.196673	0.21339	0.209617	0.204945	0.226687	0.256351	0.259615	0.27372	0.294067	0.311147
active - decrease
mean	0.463385	0.469444	0.47334	0.340737	0.336328	0.325215	0.341906	0.233857	0.185287	0.021	0.173116	0.300211	0.293669	0.150173	0.221473	0.242865	0.365376	0.453996	0.336671	0.343441	0.423784	0.34213	0.344919	0.418964	0.268534	0.311551	0.346224	0.31934	0.268048	0.259228	0.109969	0.0651369	0.0704311	0.0554317	0.0931377	0.182386	0.351548	0.373016	0.479322	0.370138	0.281603	0.286129	0.303833	0.106859	-0.0810615	-0.309235	-0.370179	-0.510908	-0.86079
std -line	0.228174	0.330521	0.371429	0.25798	0.245801	0.239442	0.265547	0.148715	0.109592	-0.044104	0.104391	0.221739	0.208759	0.0762656	0.136549	0.151195	0.266787	0.348782	0.235184	0.239665	0.30641	0.220919	0.218565	0.301168	0.150896	0.18695	0.20675	0.176354	0.121773	0.112052	-0.0409118	-0.0754786	-0.0638163	-0.071818	-0.0457224	0.0559073	0.224687	0.233639	0.328362	0.220589	0.119292	0.131479	0.140371	-0.0451106	-0.238569	-0.482096	-0.559358	-0.700351	-1.04582
std - value	0.235211	0.138923	0.101912	0.0827576	0.0905267	0.0857732	0.0763589	0.0851426	0.0756943	0.065104	0.0687248	0.0784719	0.0849093	0.0739075	0.0849243	0.0916691	0.0985885	0.105213	0.101487	0.103776	0.117373	0.121211	0.126355	0.117796	0.117638	0.1246	0.139475	0.142986	0.146275	0.147176	0.15088	0.140616	0.134247	0.12725	0.13886	0.126479	0.126862	0.139378	0.15096	0.149548	0.162311	0.15465	0.163462	0.15197	0.157507	0.172862	0.189179	0.189443	0.18503
active - nochange
mean	0.975036	0.332947	0.295187	0.412812	0.307016	0.318891	0.339525	0.346513	0.308132	0.211887	0.0660606	0.132484	0.119942	0.121016	0.162604	0.206461	0.262016	0.4057	0.373984	0.294749	0.416127	0.419426	0.437485	0.403435	0.276701	0.235365	0.350271	0.335516	0.342096	0.385295	0.410078	0.412379	0.529536	0.528913	0.517264	0.625889	0.716743	0.77556	1.00538	1.0874	1.27513	1.42423	1.41862	1.366	1.37692	1.29327	1.23717	1.0127	0.693778
std -line	0.780074	0.216204	0.198752	0.328183	0.21821	0.231088	0.253356	0.254271	0.218647	0.123212	-0.0126291	0.0486432	0.0330835	0.0330838	0.073949	0.126776	0.181057	0.329237	0.288679	0.2014	0.308821	0.298121	0.296698	0.262237	0.148229	0.112374	0.229861	0.216548	0.222686	0.268069	0.29642	0.296702	0.423862	0.434993	0.423251	0.527824	0.603815	0.654611	0.867794	0.949919	1.12351	1.27877	1.26286	1.20519	1.22118	1.12973	1.06962	0.848044	0.541449
std - value	0.194962	0.116742	0.0964345	0.0846286	0.0888064	0.0878032	0.0861684	0.092242	0.0894844	0.0886747	0.0786897	0.0838406	0.0868582	0.0879326	0.0886545	0.0796853	0.0809586	0.0764631	0.0853047	0.0933483	0.107306	0.121304	0.140787	0.141198	0.128473	0.122991	0.12041	0.118968	0.11941	0.117226	0.113658	0.115677	0.105674	0.0939202	0.0940122	0.0980647	0.112928	0.12095	0.137588	0.137476	0.151627	0.145467	0.155761	0.160818	0.155744	0.163537	0.167549	0.164652	0.152329
inactive - increase
mean	-0.0198549	-0.0148715	0.0194912	0.165025	0.211808	0.223015	0.242846	0.19585	0.188838	0.0210538	-0.0355278	-0.126584	-0.246586	-0.202663	-0.127941	-0.126605	-0.0580755	-0.0634777	0.0214647	0.168597	0.0726028	0.056553	0.0485677	-0.0511887	-0.0335074	-0.106994	-0.195875	-0.125867	-0.206885	-0.172052	-0.0557784	-0.102983	0.0158472	0.204226	0.244729	0.410855	0.451891	0.424201	0.723993	0.901769	1.03772	1.27066	1.45965	1.65816	1.87555	1.93688	2.11835	2.4747	2.80454
std -line	-0.193516	-0.153923	-0.0814657	0.0928026	0.142655	0.150003	0.165109	0.116502	0.0976454	-0.0614333	-0.119561	-0.207791	-0.322485	-0.279862	-0.203131	-0.209233	-0.14914	-0.156522	-0.0882972	0.0489638	-0.0480715	-0.0767909	-0.0908856	-0.184901	-0.177806	-0.249396	-0.344456	-0.280446	-0.346139	-0.313779	-0.195738	-0.232295	-0.124012	0.0620458	0.0997474	0.265006	0.309874	0.280634	0.571316	0.729716	0.857367	1.07184	1.23413	1.41641	1.62295	1.67427	1.8478	2.18138	2.4967
std - value	0.173661	0.139052	0.100957	0.0722226	0.0691532	0.0730119	0.0777367	0.0793482	0.0911923	0.0824871	0.0840335	0.0812075	0.0758996	0.0771996	0.0751893	0.0826276	0.091065	0.0930444	0.109762	0.119633	0.120674	0.133344	0.139453	0.133712	0.144299	0.142402	0.148581	0.154579	0.139255	0.141726	0.13996	0.129313	0.139859	0.14218	0.144982	0.145848	0.142017	0.143567	0.152677	0.172053	0.180349	0.198821	0.225518	0.241748	0.252603	0.262607	0.270552	0.293319	0.307845
inactive - decrease
mean	0.442994	-0.102566	-0.320052	-0.440176	-0.540126	-0.391202	-0.397684	-0.34812	-0.4199	-0.249963	-0.258982	-0.229901	-0.409319	-0.491967	-0.517026	-0.257077	-0.154806	-0.0560983	-0.263471	-0.0964126	-0.0197934	0.0210364	-0.315884	-0.365121	-0.433357	-0.274781	-0.442518	-0.657935	-0.561728	-0.462393	-0.677659	-0.795326	-0.649627	-0.27091	0.0967983	0.159044	0.554073	1.024	1.38439	1.60966	1.70333	1.58475	1.89188	1.94737	1.76162	1.6402	1.14814	0.5662	0.215383
std -line	0.297446	-0.220344	-0.429251	-0.523927	-0.60706	-0.453594	-0.471937	-0.438691	-0.506877	-0.341926	-0.348627	-0.302759	-0.47445	-0.545301	-0.574439	-0.316326	-0.220015	-0.13569	-0.335694	-0.178312	-0.148373	-0.116585	-0.443047	-0.493159	-0.567015	-0.427401	-0.567902	-0.766101	-0.659523	-0.570818	-0.81442	-0.941315	-0.796746	-0.455987	-0.101424	-0.0250551	0.361896	0.822659	1.18622	1.44106	1.55103	1.4685	1.75251	1.79335	1.61215	1.46544	0.984328	0.436946	0.0661627
std - value	0.145547	0.117778	0.109199	0.0837502	0.0669337	0.0623923	0.0742525	0.0905709	0.0869768	0.0919632	0.0896445	0.0728579	0.0651312	0.0533341	0.0574133	0.0592499	0.0652088	0.0795921	0.0722234	0.0818995	0.12858	0.137622	0.127163	0.128037	0.133658	0.15262	0.125383	0.108166	0.097795	0.108426	0.13676	0.145989	0.147119	0.185077	0.198223	0.184099	0.192177	0.201341	0.198168	0.1686	0.1523	0.116247	0.139362	0.154023	0.149472	0.174761	0.163813	0.129254	0.14922
inactive - nochange
mean	0.331976	0.151918	0.00128418	-0.122715	-0.248657	-0.236073	-0.258392	-0.185945	-0.141009	-0.125429	-0.0646445	0.0692073	0.0782115	-0.0238403	-0.0678524	-0.116474	-0.114957	-0.127607	-0.122884	-0.140639	-0.0527455	-0.0601782	-0.077582	-0.0889708	-0.0463629	-0.102956	-0.124437	-0.101849	-0.0790666	-0.0162268	0.00487094	-0.0400677	-0.0196494	0.00427736	0.00322573	0.0287902	-0.031218	0.0263133	0.139773	0.256601	0.372609	0.453856	0.498503	0.607728	0.553678	0.545829	0.530295	0.594706	0.518106
std -line	0.138431	0.0257507	-0.0890152	-0.200954	-0.327584	-0.313415	-0.331367	-0.256974	-0.211009	-0.19723	-0.134147	-0.00447301	-0.00125312	-0.100867	-0.156009	-0.198625	-0.196248	-0.211835	-0.217219	-0.222821	-0.149263	-0.15634	-0.175241	-0.188104	-0.150017	-0.207522	-0.229899	-0.208413	-0.191236	-0.125523	-0.103196	-0.155057	-0.137571	-0.121123	-0.119507	-0.0849361	-0.154683	-0.097877	0.0170076	0.136451	0.237106	0.305584	0.347087	0.449678	0.393347	0.382838	0.354403	0.417274	0.336248
std - value	0.193545	0.126168	0.0902993	0.0782385	0.0789264	0.077342	0.0729754	0.0710291	0.0700003	0.0718015	0.069502	0.0736803	0.0794646	0.0770262	0.088157	0.0821509	0.0812908	0.0842284	0.0943353	0.0821815	0.0965174	0.0961619	0.0976591	0.0991337	0.103654	0.104566	0.105462	0.106564	0.112169	0.109296	0.108067	0.114989	0.117921	0.125401	0.122733	0.113726	0.123465	0.12419	0.122765	0.120151	0.135503	0.148273	0.151415	0.15805	0.160331	0.16299	0.175892	0.177433	0.181858
Figure 5	e
active - increase
mean	0.305941	0.160461	0.0845283	0.0773572	0.00504826	0.051317	0.0804191	0.06888	0.0622893	0.15999	0.134142	0.230283	0.165096	0.115707	0.157729	0.170543	0.219858	0.307502	0.310497	0.382465	0.462106	0.565118	0.676499	0.653885	0.728797	0.867364	0.880079	0.943371	0.983562	1.02237	1.12998	1.19369	1.20076	1.36493	1.46281	1.60011	1.54924	1.55815	1.74077	1.86605	1.84627	1.99698	2.00889	2.16317	2.19907	2.05263	2.19297	1.89081	1.39377
std -line	0.113367	0.0282499	-0.0209812	-0.0108508	-0.0877104	-0.0390879	-0.0139943	-0.0201238	-0.0223066	0.0740284	0.0466659	0.145224	0.0767588	0.0357302	0.0867741	0.0962355	0.134856	0.209275	0.200667	0.271404	0.353421	0.453824	0.554975	0.524921	0.588001	0.726774	0.738463	0.795046	0.832539	0.878215	0.977879	1.03093	1.01212	1.15574	1.24622	1.35287	1.28112	1.28559	1.46497	1.58862	1.56504	1.70915	1.72941	1.88366	1.91523	1.76365	1.88919	1.60248	1.1136
std - value	0.192574	0.132211	0.105509	0.088208	0.0927587	0.0904049	0.0944134	0.0890037	0.084596	0.0859619	0.0874763	0.085059	0.0883377	0.0799764	0.0709553	0.0743071	0.0850021	0.0982269	0.10983	0.111061	0.108685	0.111294	0.121524	0.128963	0.140796	0.140591	0.141615	0.148325	0.151023	0.14416	0.152105	0.162763	0.188643	0.209193	0.216588	0.247235	0.268121	0.272564	0.275804	0.277434	0.281235	0.28783	0.279483	0.279504	0.283846	0.288989	0.303773	0.288331	0.280167
active - decrease
mean	0.522402	0.552737	0.591264	0.401897	0.426694	0.341717	0.301307	0.131224	0.0810144	0.0875255	0.07183	-0.101677	-0.161994	-0.104477	-0.0643172	-0.0704902	-0.154883	-0.184715	-0.172794	-0.203896	-0.31165	-0.358586	-0.439046	-0.489727	-0.416926	-0.332539	-0.236903	-0.212027	-0.236628	-0.237817	-0.30723	-0.496185	-0.678979	-0.93187	-1.11204	-1.29011	-1.40433	-1.47454	-1.60788	-1.67758	-1.73367	-1.70153	-1.64884	-1.65232	-1.65896	-1.61764	-1.57921	-1.71703	-2.03054
std -line	0.321855	0.434966	0.504801	0.326387	0.35207	0.272945	0.217294	0.0517925	0.00571834	0.0173334	-0.00716695	-0.192882	-0.260591	-0.209034	-0.168246	-0.183208	-0.26124	-0.286918	-0.27706	-0.305839	-0.422568	-0.465241	-0.545213	-0.595245	-0.516619	-0.445953	-0.354876	-0.344152	-0.375917	-0.381926	-0.456059	-0.64879	-0.829312	-1.07677	-1.25587	-1.43798	-1.56666	-1.64404	-1.77305	-1.85487	-1.91781	-1.87923	-1.82851	-1.83889	-1.84697	-1.81882	-1.78662	-1.91881	-2.23803
std - value	0.200546	0.117771	0.0864627	0.0755106	0.0746241	0.0687717	0.0840127	0.0794315	0.075296	0.070192	0.0789969	0.0912048	0.0985966	0.104557	0.103929	0.112718	0.106357	0.102203	0.104266	0.101943	0.110918	0.106656	0.106167	0.105519	0.0996931	0.113414	0.117973	0.132125	0.139289	0.144109	0.148829	0.152605	0.150333	0.144897	0.143831	0.147867	0.162326	0.169496	0.165168	0.17729	0.184142	0.177703	0.179674	0.186572	0.188006	0.201183	0.207414	0.201774	0.207485
active - nochange
mean	0.00200564	0.161541	-0.00697265	0.0289033	0.0683203	0.0735563	0.0582545	0.228363	0.335158	0.401577	0.425889	0.472129	0.476616	0.482969	0.353924	0.27951	0.238203	0.23133	0.251117	0.221345	0.262584	0.279845	0.420989	0.482208	0.553741	0.509797	0.529808	0.398869	0.330213	0.182353	0.0743616	-0.060061	-0.071206	-0.0261878	-0.0477567	-0.014365	-0.0660605	0.0255586	0.0710423	0.107775	0.120247	0.197203	0.191137	0.278799	0.241666	0.198973	0.18615	-0.135838	-0.468134
std -line	-0.194112	0.0336728	-0.111823	-0.0612586	-0.023795	-0.0155485	-0.024958	0.147862	0.259316	0.323347	0.344947	0.382862	0.387558	0.395663	0.265842	0.190941	0.14027	0.135763	0.160483	0.121899	0.149431	0.176062	0.305339	0.3678	0.436988	0.383464	0.412062	0.282362	0.222248	0.0909852	-0.0194266	-0.147452	-0.168334	-0.138259	-0.182707	-0.164648	-0.235517	-0.153518	-0.116739	-0.0803738	-0.0637212	0.0163259	0.0127396	0.118246	0.0795808	0.0395295	0.0184321	-0.306278	-0.641192
std - value	0.196117	0.127869	0.10485	0.0901619	0.0921153	0.0891048	0.0832126	0.0805007	0.075842	0.0782307	0.0809414	0.0892665	0.0890579	0.087306	0.0880824	0.0885696	0.0979324	0.0955671	0.0906342	0.0994457	0.113153	0.103783	0.11565	0.114408	0.116753	0.126333	0.117746	0.116507	0.107965	0.0913674	0.0937882	0.0873909	0.0971281	0.112071	0.13495	0.150283	0.169456	0.179076	0.187781	0.188148	0.183968	0.180877	0.178398	0.160553	0.162086	0.159443	0.167718	0.17044	0.173058
inactive - increase
mean	0.28912	0.11089	0.0593191	0.0638944	0.0873996	0.020096	-0.0263524	0.0128384	0.0529994	0.083688	0.00593691	-0.015121	0.108096	0.175152	0.168538	0.179985	0.239271	0.36014	0.351293	0.404135	0.41749	0.479089	0.548748	0.467452	0.480544	0.556623	0.517362	0.587994	0.65904	0.588131	0.657661	0.722025	0.616323	0.690455	0.747288	0.723332	0.83257	0.935279	0.84777	0.963801	0.904481	0.920805	0.909809	0.947793	0.926817	1.0732	1.22002	0.986566	0.60295
std -line	0.098166	0.00522863	-0.0437229	-0.0227217	-0.0030541	-0.0633722	-0.108518	-0.0654425	-0.0241638	-3.902e-05	-0.0806768	-0.094448	0.03331	0.101846	0.0782509	0.0843793	0.149095	0.257467	0.248828	0.300191	0.301155	0.352782	0.418151	0.345043	0.358622	0.448807	0.414243	0.468882	0.528936	0.450009	0.505668	0.556678	0.449866	0.514849	0.575541	0.557818	0.663255	0.762883	0.674766	0.782745	0.725009	0.727347	0.708795	0.74411	0.726095	0.879123	1.0219	0.801606	0.428567
std - value	0.190954	0.105661	0.103042	0.0866161	0.0904537	0.0834682	0.0821656	0.0782808	0.0771632	0.083727	0.0866137	0.079327	0.0747858	0.0733064	0.0902873	0.0956055	0.090176	0.102673	0.102465	0.103944	0.116335	0.126307	0.130597	0.122409	0.121922	0.107816	0.103119	0.119112	0.130103	0.138121	0.151994	0.165347	0.166457	0.175606	0.171747	0.165514	0.169315	0.172396	0.173004	0.181056	0.179472	0.193457	0.201014	0.203682	0.200723	0.19408	0.198121	0.184959	0.174383
inactive - decrease
mean	-0.880135	-0.619225	-0.667212	-0.616337	-0.537362	-0.601443	-0.546354	-0.292692	-0.165069	-0.296695	-0.25696	-0.379415	-0.3467	-0.34226	-0.732586	-0.773791	-0.571613	-0.576685	-0.50457	-0.554426	-0.543204	-0.370148	-0.302634	-0.337827	-0.450843	-0.484085	-0.480887	-0.588097	-0.613236	-0.662509	-0.858806	-0.989892	-0.939172	-1.00172	-1.02223	-1.0762	-1.1991	-1.16911	-1.17879	-1.32959	-1.39114	-1.33398	-1.39644	-1.35824	-1.33655	-1.2322	-1.212	-1.45745	-1.79221
std -line	-1.01951	-0.71776	-0.724707	-0.675612	-0.594718	-0.667998	-0.600547	-0.334382	-0.215937	-0.337064	-0.288394	-0.423313	-0.409952	-0.395986	-0.798786	-0.832819	-0.635995	-0.658991	-0.572106	-0.626003	-0.642523	-0.487356	-0.420228	-0.459875	-0.544958	-0.580439	-0.559817	-0.654112	-0.691371	-0.748847	-0.930489	-1.05727	-0.999824	-1.08225	-1.09638	-1.1712	-1.31403	-1.30709	-1.35126	-1.50351	-1.57145	-1.52498	-1.58213	-1.55266	-1.53143	-1.43694	-1.40925	-1.64835	-1.98715
std - value	0.139371	0.0985353	0.0574948	0.0592751	0.0573562	0.0665552	0.0541933	0.0416905	0.0508677	0.0403697	0.0314332	0.0438984	0.0632516	0.0537256	0.0662001	0.0590279	0.064382	0.0823055	0.067536	0.071577	0.0993192	0.117208	0.117593	0.122048	0.0941145	0.0963542	0.0789294	0.0660152	0.078135	0.0863376	0.0716823	0.0673739	0.0606521	0.0805263	0.0741463	0.0949935	0.114932	0.137989	0.17247	0.173922	0.180316	0.191002	0.185691	0.194412	0.194884	0.204734	0.197244	0.190902	0.194942
inactive - nochange
mean	0.299154	0.202166	0.0234909	-0.044309	-0.13948	-0.260125	-0.269116	-0.268721	-0.165146	-0.117273	-0.0921242	0.0180915	0.0817535	0.0695076	0.143061	0.146441	0.106236	0.034415	-0.0428836	-0.0563312	-0.0117415	-0.0952261	-0.171559	-0.134341	-0.152078	-0.103183	-0.0817705	-0.107954	-0.109673	-0.0627076	-0.0360073	0.0210652	-0.0855766	-0.125228	-0.146852	-0.12388	-0.11082	-0.117193	-0.0791743	0.000881776	0.0133404	0.0710544	0.0137149	-0.0434913	-0.0556072	0.0110467	0.191671	0.119742	-0.012366
std -line	0.113741	0.0823531	-0.0681067	-0.123585	-0.223227	-0.343182	-0.349041	-0.350727	-0.251376	-0.196176	-0.175362	-0.0583316	0.0107591	-0.00133214	0.0708042	0.0682092	0.0240059	-0.0455956	-0.134374	-0.150751	-0.11362	-0.194877	-0.271333	-0.235651	-0.255261	-0.214449	-0.199722	-0.237769	-0.243751	-0.209674	-0.188352	-0.132777	-0.243054	-0.276427	-0.300104	-0.279114	-0.262694	-0.269876	-0.237221	-0.155093	-0.15345	-0.102873	-0.158508	-0.219983	-0.2429	-0.194812	-0.0444197	-0.132097	-0.27962
std - value	0.185413	0.119813	0.0915976	0.079276	0.0837471	0.0830571	0.0799246	0.0820059	0.0862299	0.0789025	0.0832379	0.0764231	0.0709945	0.0708397	0.0722569	0.0782322	0.0822302	0.0800105	0.09149	0.0944197	0.101878	0.0996507	0.0997734	0.10131	0.103183	0.111266	0.117952	0.129816	0.134077	0.146966	0.152345	0.153843	0.157478	0.1512	0.153252	0.155234	0.151874	0.152683	0.158047	0.155975	0.16679	0.173928	0.172223	0.176492	0.187292	0.205859	0.236091	0.251838	0.267254
Figure 5	f
active - increase
mean	-0.32117	-0.434093	-0.574771	-0.692897	-0.798614	-0.894564	-0.957895	-1.01266	-1.07813	-1.17636	-1.23659	-1.31142	-1.40255	-1.4292	-1.50606	-1.574	-1.56389	-1.5863	-1.60513	-1.56421	-1.59365	-1.57772	-1.52436	-1.55052	-1.51077	-1.40682	-1.36173	-1.34405	-1.34341	-1.35721	-1.34174	-1.31671	-1.43638	-1.37998	-1.31752	-1.3053	-1.26322	-1.13413	-1.03398	-0.852461	-0.838239	-0.865566	-0.815554	-0.806847	-0.864762	-0.865102	-0.904137	-0.67255	-0.448275
std -line	-0.645707	-0.727609	-0.859681	-0.965408	-1.06841	-1.16582	-1.2291	-1.28738	-1.34138	-1.43837	-1.49348	-1.56466	-1.65004	-1.6747	-1.74379	-1.81278	-1.80573	-1.8256	-1.84556	-1.8028	-1.82942	-1.81042	-1.75868	-1.78202	-1.74245	-1.64045	-1.60214	-1.58461	-1.58505	-1.60197	-1.58119	-1.556	-1.66812	-1.61845	-1.55636	-1.5464	-1.50413	-1.37671	-1.27746	-1.11107	-1.08917	-1.10824	-1.06056	-1.04382	-1.09814	-1.09822	-1.12587	-0.879865	-0.649911
std - value	0.324537	0.293516	0.28491	0.272511	0.269791	0.27126	0.2712	0.274727	0.263257	0.262003	0.256897	0.253244	0.24749	0.245498	0.237726	0.238779	0.241842	0.239299	0.240436	0.238587	0.235773	0.232703	0.234319	0.231497	0.231679	0.233625	0.240411	0.24056	0.241635	0.244762	0.239454	0.239297	0.231742	0.238469	0.238839	0.241101	0.24091	0.242582	0.243477	0.258611	0.250935	0.24267	0.245003	0.236975	0.233381	0.233114	0.221729	0.207316	0.201636
active - decrease
mean	-2.10674	-2.1143	-2.01713	-2.12303	-2.16987	-2.1997	-2.29589	-2.30631	-2.44544	-2.4206	-2.28095	-2.21005	-2.14466	-2.13342	-2.04326	-1.88525	-1.85178	-1.9411	-1.9559	-1.98448	-1.86406	-1.88704	-2.00532	-1.95775	-1.97171	-1.9388	-1.91602	-1.91957	-1.95302	-1.85527	-1.83853	-1.66464	-1.61887	-1.57034	-1.6586	-1.54917	-1.56966	-1.67217	-1.84462	-1.9276	-1.91393	-1.864	-1.98964	-1.99721	-1.93429	-1.84092	-1.61699	-1.45856	-1.29254
std -line	-2.37965	-2.3482	-2.25497	-2.35931	-2.39451	-2.42411	-2.5167	-2.52735	-2.6651	-2.64918	-2.51964	-2.46963	-2.41427	-2.41054	-2.33772	-2.1923	-2.15703	-2.23793	-2.25739	-2.28671	-2.17022	-2.17589	-2.29156	-2.25168	-2.26328	-2.23378	-2.21321	-2.22887	-2.26631	-2.17426	-2.15193	-2.0195	-1.96477	-1.91829	-1.99221	-1.90572	-1.92506	-2.03184	-2.17797	-2.257	-2.251	-2.20892	-2.32092	-2.33953	-2.29266	-2.19387	-2.0008	-1.80646	-1.62012
std - value	0.272905	0.233897	0.237846	0.236279	0.224644	0.22441	0.220807	0.221036	0.219652	0.228577	0.238684	0.259577	0.269618	0.277114	0.294463	0.307045	0.305251	0.296822	0.301485	0.302225	0.30616	0.288853	0.286243	0.293932	0.291568	0.294979	0.297184	0.309301	0.313286	0.318999	0.313395	0.354855	0.3459	0.347944	0.333615	0.356556	0.355395	0.359675	0.333348	0.329395	0.337069	0.34492	0.331278	0.34232	0.358365	0.352947	0.383814	0.3479	0.327576
active - nochange
mean	-1.03186	-1.34002	-1.4675	-1.53329	-1.61002	-1.66655	-1.7414	-1.76658	-1.81873	-1.82495	-1.81491	-1.84216	-1.83792	-1.74353	-1.73187	-1.6709	-1.69646	-1.6407	-1.60165	-1.66851	-1.70855	-1.70798	-1.71691	-1.75382	-1.90525	-1.94119	-1.88033	-1.87141	-1.88322	-1.88364	-1.88443	-1.74993	-1.76284	-1.698	-1.66123	-1.61054	-1.64481	-1.55608	-1.52909	-1.48524	-1.54728	-1.48847	-1.50046	-1.43791	-1.45457	-1.51292	-1.4556	-1.11212	-0.857382
std -line	-1.27249	-1.54294	-1.66737	-1.72582	-1.80081	-1.85649	-1.93217	-1.94798	-1.99761	-2.00674	-2.00645	-2.03838	-2.03351	-1.94681	-1.94636	-1.88675	-1.90973	-1.861	-1.82962	-1.89264	-1.92925	-1.92742	-1.93527	-1.97945	-2.1275	-2.1582	-2.10276	-2.09345	-2.10698	-2.10695	-2.10221	-1.96628	-1.97329	-1.9056	-1.86661	-1.81553	-1.84672	-1.75451	-1.73118	-1.6923	-1.75587	-1.6959	-1.70695	-1.65005	-1.67279	-1.73297	-1.67819	-1.32004	-1.07067
std - value	0.240634	0.202914	0.199874	0.192529	0.190791	0.189936	0.190767	0.181398	0.178883	0.181788	0.191541	0.196215	0.195587	0.203277	0.214497	0.215854	0.213279	0.220297	0.22797	0.224129	0.220704	0.219439	0.218355	0.225631	0.222248	0.217012	0.222429	0.222045	0.223763	0.223308	0.217785	0.216344	0.210447	0.207595	0.205386	0.204994	0.201907	0.198424	0.202084	0.20706	0.208588	0.207433	0.206492	0.212139	0.21822	0.22005	0.222589	0.207919	0.213283
inactive - increase
mean	0.60824	0.277753	0.302637	0.230324	0.235806	0.270985	0.422509	0.454633	0.556405	0.601003	0.60217	0.574353	0.597322	0.532947	0.418894	0.319188	0.26615	0.329717	0.337912	0.288921	0.270775	0.223438	0.295155	0.280301	0.262318	0.306376	0.242231	0.269854	0.351325	0.245131	0.30986	0.269246	0.188443	0.21159	0.114186	0.00580814	-0.0207214	-0.106692	-0.127992	-0.144988	-0.160778	-0.179411	-0.166249	-0.194306	-0.248267	-0.279739	-0.368115	-0.134335	0.0980359
std -line	0.409642	0.159426	0.206449	0.130941	0.135136	0.161305	0.303728	0.328931	0.415565	0.455056	0.446425	0.414844	0.438487	0.373128	0.270851	0.181554	0.126634	0.194357	0.194239	0.155782	0.132847	0.0943215	0.164239	0.154206	0.136807	0.17549	0.107701	0.127211	0.203905	0.0917478	0.143033	0.0902637	0.00446194	0.0237927	-0.0649255	-0.168481	-0.197453	-0.283739	-0.301624	-0.324195	-0.342806	-0.366829	-0.369456	-0.404532	-0.452771	-0.477795	-0.563774	-0.318313	-0.0646223
std - value	0.198598	0.118327	0.0961885	0.0993828	0.10067	0.10968	0.118781	0.125702	0.14084	0.145947	0.155745	0.159509	0.158835	0.159818	0.148043	0.137633	0.139517	0.13536	0.143673	0.133139	0.137928	0.129116	0.130916	0.126094	0.125511	0.130886	0.134531	0.142643	0.14742	0.153383	0.166827	0.178982	0.183981	0.187797	0.179111	0.174289	0.176732	0.177047	0.173632	0.179208	0.182028	0.187418	0.203206	0.210226	0.204504	0.198055	0.195659	0.183979	0.162658
inactive - decrease
mean	-0.287426	-0.177277	-0.48828	-0.54181	-0.565896	-0.488511	-0.628538	-0.490198	-0.451351	-0.393484	-0.40901	-0.399273	-0.522319	-0.640199	-0.739078	-0.801818	-0.929696	-1.06915	-1.16488	-1.25358	-1.26238	-1.34629	-1.42017	-1.34075	-1.41974	-1.48864	-1.52604	-1.52608	-1.6316	-1.62164	-1.78825	-1.84595	-1.96744	-1.95312	-2.08719	-2.23925	-2.41897	-2.47688	-2.50477	-2.56527	-2.70642	-2.7599	-2.74605	-2.70633	-2.76187	-2.71166	-2.73561	-2.16324	-1.71196
std -line	-0.442949	-0.274234	-0.566618	-0.62689	-0.665142	-0.606174	-0.757924	-0.622788	-0.57819	-0.500127	-0.502273	-0.47546	-0.602543	-0.700091	-0.797248	-0.861149	-0.991785	-1.13559	-1.22683	-1.32447	-1.33952	-1.43523	-1.50002	-1.40576	-1.49461	-1.57785	-1.61844	-1.62683	-1.73866	-1.74532	-1.92724	-1.98165	-2.11362	-2.09043	-2.21786	-2.38142	-2.57399	-2.63636	-2.68172	-2.75733	-2.93166	-2.98959	-2.97479	-2.92437	-2.98588	-2.92986	-2.94543	-2.34847	-1.90939
std - value	0.155522	0.0969567	0.0783376	0.0850798	0.0992456	0.117662	0.129385	0.13259	0.126839	0.106643	0.0932631	0.076187	0.0802239	0.059892	0.0581708	0.0593309	0.0620888	0.0664404	0.0619495	0.0708856	0.0771383	0.0889432	0.0798507	0.0650087	0.0748771	0.0892123	0.0924007	0.100744	0.107055	0.12368	0.138989	0.135697	0.146178	0.137312	0.130667	0.142176	0.155013	0.159488	0.176957	0.19206	0.225238	0.229691	0.22874	0.218043	0.224009	0.218199	0.20982	0.185237	0.197433
inactive - nochange
mean	0.38413	0.104683	0.0428244	0.0426995	-0.0578021	-0.0921757	-0.0604707	-0.109951	-0.0817134	-0.104256	-0.155457	-0.0944375	-0.0887059	-0.0799642	-0.0240637	-0.0112141	-0.0483121	-0.044184	-0.0900565	-0.0921784	-0.0719028	-0.0864024	-0.0642726	-0.0460842	-0.0739864	-0.0299042	-0.0612155	-0.0811871	-0.234791	-0.353248	-0.357293	-0.287065	-0.297711	-0.285921	-0.411174	-0.33434	-0.30369	-0.291258	-0.268209	-0.301646	-0.371219	-0.287222	-0.315273	-0.299994	-0.310109	-0.364576	-0.317803	-0.286244	-0.293124
std -line	0.142582	-0.0678014	-0.0941978	-0.0788693	-0.175342	-0.201857	-0.173382	-0.22493	-0.199259	-0.217993	-0.273645	-0.215613	-0.209515	-0.203883	-0.149588	-0.13706	-0.182812	-0.189505	-0.235741	-0.23566	-0.212986	-0.236069	-0.220669	-0.206175	-0.233974	-0.204471	-0.238486	-0.264112	-0.419599	-0.542281	-0.554861	-0.497494	-0.508484	-0.515542	-0.646383	-0.584974	-0.571694	-0.569511	-0.561903	-0.609223	-0.684299	-0.62111	-0.659755	-0.647255	-0.658454	-0.709339	-0.652619	-0.58989	-0.577039
std - value	0.241548	0.172484	0.137022	0.121569	0.11754	0.109682	0.112911	0.114979	0.117546	0.113737	0.118189	0.121175	0.120809	0.123918	0.125525	0.125846	0.1345	0.145321	0.145684	0.143481	0.141083	0.149666	0.156397	0.160091	0.159988	0.174567	0.17727	0.182925	0.184809	0.189032	0.197568	0.210429	0.210773	0.229622	0.235209	0.250634	0.268004	0.278253	0.293694	0.307577	0.31308	0.333889	0.344482	0.347261	0.348345	0.344762	0.334816	0.303647	0.283914
[truncated: 51 more columns]

## Sheet: Figure 6
Figure 6	n
epoch	Bac/Mus						Saline
1	167.233	166.667	155.2	225.566	147.733	226.166	119.5	172.566	65.0999	115.933	172.633	156.8
2	186.466	166.533	143.8	166.267	119.167	268.8	163.633	157.933	99.2666	119.533	140.333	124.033
3	47.4666	66.6666	14.3333	133.033	0	9.79999	132	72.7333	63.7999	79.8999	71.6666	107.3
4	18.5333	105.667	0	58.0999	0	0	125.7	37.8	67.1666	37.8333	49.1	88.6666
5	83.7332	0	0	51.0999	0	0	84.1332	18.9333	18.4	61.2999	35.7	65.9666
6	0.0333333	22.8	0	105.4	0.0666666	0	81.3666	30.2333	18.1666	42.4666	67.4999	76.1999

## Sheet: Figure 7
Figure 7	b
Session	SuM:Sept GLU Active								SuM:Sept GLU Inactive								VTA:NAc DA Active							VTA:NAc DA Inactive
1	162	18	0	5	2	5	1		21	17	0	0	0	11	0		1	91	9	4	1	2	7	2	25	0	14	0	4	15
2	83	5	2	2	0	0	8		10	6	0	0	0	3	2		20	58	22	1	2	0	3	4	13	2	0	2	5	9
3	336	340	0	0	0	66	118		30	31	1	0	0	16	4		100	34	47	9	1	0	84	4	12	8	3	8	1	15
4	321	488	1	1	1	98	302		40	35	1	1	0	19	18		179	76	68	9	5	30	174	17	12	9	11	8	3	26
5	153	443	29	1	0	32	175		18	20	0	0	0	13	20		149	59	69	6	1	120	172	9	13	7	0	6	4	21
6	168	483	222	128	4	40	127		16	19	3	5	1	6	9		130	54	57	101	13	151	145	19	9	5	10	6	22	17
7	195	759	278	215	0	103	173		9	8	1	18	0	35	17		148	111	51	148	125	84	191	21	12	8	15	18	8	50
8	201	470	223	163	0	92	144		23	20	13	23	3	14	4		121	118	48	132	89	95	243	28	8	13	10	4	15	39
9	175	583	235	229	347	241	185		27	17	6	12	8	21	5		116	194	113	150	152	105	421	24	14	8	20	15	11	40
10	128	273	204	359	300	30	117		18	11	2	5	16	3	4		88	104	102	175	160	19	414	11	8	5	12	10	2	49
11	81	338	39	207	298	86	84		11	12	4	4	13	4	3		150	95	67	154	214	65	603	14	8	5	7	10	1	11
12	133	457	264	296	203	128	69		19	8	4	9	8	6	7		133	84	167	186	180	56	317	16	7	13	18	9	12	27
Figure 7	c
SCH
Act	SuM:Sept GLU Active								VTA:NAc DA Active
Vehicle	100	528	242	255	147	134			167	82	282	174	200	79	246	293
0.025mg/kg	95	404	227	191	68	107			122	52	226	50	99	67	149	275
0.050mg/kg	84	307	150	74	39	28			130	55	123	26	91	25	115	110
Inact	SuM:Sept GLU								VTA:NAc DA
Vehicle	10	13	6	2	5	9			13	11	31	12	4	5	13	17
0.025mg/kg	4	10	8	1	4	5			12	6	4	9	4	9	5	23
0.050mg/kg	8	6	4	12	2	3			9	14	7	2	4	1	11	12
Cross	SuM:Sept GLU								VTA:NAc DA
Vehicle	331	171	477	327	142	190			634	649	405	292	127	537	439	470
0.025mg/kg	162	98	299	280	50	142			603	581	221	169	53	509	325	392
0.050mg/kg	132	62	201	69	37	29			411	468	185	99	65	270	309	94
Figure 7	d
rac	SuM:Sept GLU Active								VTA:NAc DA Active
Vehicle	75	275	332	160	173	108			65	60	215	164	190	99	116	303
0.05mg/kg	80	307	199	127	161	134			71	52	224	100	172	45	106	305
0.10mg/kg	49	279	159	55	39	97			51	31	211	110	108	19	129	161
	SuM:Sept GLU								VTA:NAc DA
Vehicle	6	10	13	2	9	2			10	11	3	6	7	4	6	19
0.05mg/kg	6	12	7	3	8	8			22	15	6	18	3	4	14	32
0.10mg/kg	9	28	12	2	2	8			16	13	12	13	3	5	4	31
	SuM:Sept GLU								VTA:NAc DA
Vehicle	440	155	442	398	158	176			649	621	240	192	195	775	599	420
0.05mg/kg	298	135	408	310	186	160			467	441	258	328	211	939	572	431
0.10mg/kg	179	145	345	205	43	104			401	548	337	187	137	818	532	433

## Sheet: Suppl. Fig. 4
Figure S4
session	SuM vGlut2 Cell Bodies													SuM:Sept
1	1	7	22	45	21	14	3	4	36	36	17	11		2	26	1	1	6	2	7	6	7	10	9	4	9	17	5	23	2	9	12	5	3	40	8
2	6	1	25	32	7	18	0	0	10	20	21	24		2	61	2	2	1	4	9	45	5	3	19	1	4	33	6	22	8	0	31	5	5	39	16
3	0	12	85	72	104	711	1	2	28	97	76	89		193	309	136	117	0	203	350	263	1	60	390	219	117	255	2	114	6	217	436	214	309	285	286
4	14	240	83	34	51	387	6	0	66	68	115	40		107	364	517	108	188	116	300	123	2	222	740	221	118	246	18	106	10	252	361	192	273	81	78
5	22	250	68	28	38	184	8	50	69	76	113	32		52	393	683	131	300	122	307	161	166	107	764	361	70	212	216	163	40	294	298	33	440	177	48
6	37	270	115	42	39	259	4	116	25	49	241	48		82	401	662	101	309	128	350	239	441	86	562	198	71	215	134	78	80	178	322	421	357	93	127
7	35	233	81	44	20	271	7	143	43	88	258	35		50	429	798	78	316	149	296	302	350	196	700	207	84	192	218	76	84	165	197	409	514	61	67

## Sheet: Suppl. Fig. 6
Figure S6	e
groom start - increase
mean	1.42699	0.687513	0.708749	0.39654	0.304363	0.21878	0.430364	0.345425	0.218937	0.143582	0.283441	0.332942	0.202582	0.178166	0.143397	0.0861492	0.12691	0.193479	0.0852554	0.244358	0.185571	0.104805	0.423326	0.383822	0.374591	0.417718	0.391679	0.203066	0.283701	0.124525	0.110971	0.0749132	-0.13197	-0.137568	0.140842	0.237684	0.299259	0.461967	0.357903	0.671873	0.743166	0.608032	0.345786	0.56455	0.674781	0.905363	0.965972	1.17642	1.44602
std -line	1.11647	0.54044	0.586154	0.310705	0.2203	0.143418	0.342411	0.253263	0.122748	0.0629138	0.199205	0.24991	0.134211	0.121234	0.0797613	0.00859907	0.0465664	0.104263	-0.018229	0.149313	0.0950535	-0.00251456	0.310199	0.272503	0.250003	0.295942	0.268797	0.0964483	0.161226	-0.00469842	0.00101654	-0.00884651	-0.217556	-0.229595	0.0534412	0.151971	0.198085	0.357356	0.23602	0.532124	0.588714	0.460168	0.224738	0.433576	0.557017	0.783544	0.854831	1.0795	1.34167
std - value	0.310519	0.147073	0.122595	0.0858349	0.084063	0.0753622	0.0879524	0.0921621	0.0961891	0.0806678	0.0842357	0.0830326	0.0683706	0.0569314	0.0636358	0.0775502	0.080344	0.0892163	0.103484	0.0950445	0.0905172	0.10732	0.113126	0.11132	0.124589	0.121776	0.122882	0.106618	0.122475	0.129223	0.109954	0.0837597	0.0855857	0.0920274	0.087401	0.0857132	0.101174	0.104611	0.121883	0.139749	0.154452	0.147864	0.121048	0.130973	0.117763	0.121819	0.111141	0.0969194	0.104347
groom start - decrease
mean	-0.333946	-0.149019	-0.29618	-0.27357	-0.238575	-0.179006	-0.0994563	-0.0880423	0.0126527	0.00694254	0.0586999	0.150901	0.110926	0.154539	0.165128	0.136434	0.399323	0.251462	0.194959	0.064613	-0.000773225	-0.0111016	0.0960093	-0.131059	-0.00669596	-0.104337	0.027137	0.0850487	0.100787	0.102404	0.181912	0.222978	0.388695	0.473557	0.304584	0.366418	0.352485	0.281549	0.229013	0.304907	0.258725	0.438686	0.435601	0.464032	0.585224	0.548385	0.199266	-0.0600375	-0.543279
std -line	-0.564333	-0.258713	-0.395309	-0.353632	-0.325585	-0.260429	-0.201745	-0.202356	-0.100576	-0.106501	-0.0461271	0.0633825	0.0253547	0.0600915	0.0711375	0.0376733	0.285816	0.153763	0.103404	-0.0254999	-0.0800012	-0.0943572	0.010379	-0.227415	-0.10309	-0.200071	-0.0671181	-0.00364914	0.0090848	-0.0221796	0.0515325	0.0820175	0.251783	0.342017	0.17311	0.246922	0.233357	0.170551	0.105421	0.161064	0.11368	0.297313	0.279961	0.339129	0.459204	0.419634	0.0773442	-0.151041	-0.623906
std - value	0.230387	0.109694	0.0991296	0.080062	0.0870103	0.0814228	0.102288	0.114314	0.113229	0.113444	0.104827	0.0875182	0.0855711	0.0944479	0.093991	0.0987603	0.113507	0.097699	0.0915548	0.0901129	0.0792279	0.0832557	0.0856303	0.0963556	0.096394	0.0957335	0.0942551	0.0886978	0.0917019	0.124584	0.130379	0.140961	0.136912	0.13154	0.131474	0.119496	0.119128	0.110998	0.123592	0.143843	0.145045	0.141373	0.15564	0.124903	0.12602	0.12875	0.121922	0.091004	0.0806277
groom start - no change
mean	-0.180487	0.226108	-0.135221	-0.119457	-0.00583958	-0.0748186	-0.0730813	0.0534585	0.177604	0.188998	0.226041	0.0545245	0.231286	0.0606685	-0.000177683	-0.0615771	-0.0558153	-0.0319454	0.143057	0.21878	0.226777	0.150795	0.163453	0.159709	0.205891	0.251886	0.217565	0.224537	0.241089	0.232534	0.156407	0.222151	0.122346	0.118623	0.126637	0.15779	0.272091	0.272121	0.12357	0.152373	0.0643867	0.0379484	0.144913	0.230728	0.309399	0.382236	0.315314	0.260017	0.230987
std -line	-0.42608	0.0825406	-0.252214	-0.211415	-0.104381	-0.169264	-0.167796	-0.0560276	0.0794774	0.0925835	0.118413	-0.0411169	0.129109	-0.0366726	-0.0895366	-0.148915	-0.140923	-0.115429	0.0623882	0.123269	0.131473	0.0548329	0.06868	0.0666698	0.111216	0.149257	0.114357	0.11322	0.135103	0.113344	0.0351995	0.116099	0.0213359	0.0113641	0.00243031	0.0337829	0.162115	0.153488	-0.00119186	0.0285456	-0.0730327	-0.0936437	0.00896845	0.0747671	0.143867	0.221138	0.165032	0.12509	0.135037
std - value	0.245592	0.143568	0.116993	0.0919573	0.0985415	0.0944456	0.0947149	0.109486	0.0981266	0.0964145	0.107628	0.0956414	0.102177	0.0973411	0.0893589	0.0873375	0.0851081	0.083484	0.0806693	0.0955111	0.0953043	0.0959626	0.0947727	0.0930395	0.0946757	0.102629	0.103208	0.111317	0.105986	0.11919	0.121207	0.106051	0.10101	0.107259	0.124207	0.124007	0.109976	0.118633	0.124762	0.123827	0.137419	0.131592	0.135944	0.155961	0.165533	0.161098	0.150282	0.134927	0.0959495
groom end - increase
mean	0.592366	0.977459	0.395522	0.423835	0.370148	0.333975	0.135513	0.310477	0.212037	0.275341	0.223318	0.209793	0.22643	0.259129	0.159039	0.137902	0.0450839	-0.150013	-0.162128	-0.357515	-0.352322	-0.285888	-0.108204	0.0383008	0.251506	0.471508	0.638957	0.753073	0.902657	0.860519	0.937883	0.975174	0.86359	0.97812	0.744817	0.575788	0.566049	0.326753	0.243317	0.278875	0.056757	0.0812325	0.202929	0.273932	0.412869	0.622615	0.6979	1.0125	1.4436
std -line	0.357605	0.755412	0.252158	0.286023	0.223602	0.191925	0.0249255	0.185642	0.0776963	0.142	0.0884679	0.0765514	0.0871622	0.104504	0.0128503	-0.0239698	-0.116896	-0.298469	-0.295463	-0.464666	-0.463125	-0.406275	-0.230782	-0.0930831	0.106527	0.297734	0.450184	0.559521	0.698903	0.673515	0.74419	0.770085	0.667157	0.773249	0.54653	0.385208	0.38874	0.166597	0.0827726	0.123994	-0.0966911	-0.0811811	0.0404641	0.117347	0.244105	0.447184	0.485299	0.822822	1.25756
std - value	0.234761	0.222047	0.143365	0.137812	0.146546	0.14205	0.110587	0.124835	0.13434	0.133341	0.13485	0.133242	0.139268	0.154625	0.146189	0.161872	0.16198	0.148455	0.133335	0.107151	0.110803	0.120387	0.122578	0.131384	0.144979	0.173773	0.188773	0.193552	0.203754	0.187003	0.193693	0.205089	0.196434	0.204871	0.198287	0.19058	0.17731	0.160156	0.160545	0.154881	0.153448	0.162414	0.162465	0.156585	0.168764	0.175431	0.212601	0.189677	0.186042
groom end - decrease
mean	-0.997156	-0.284876	-0.371517	-0.885496	-0.532826	-0.606705	-0.579483	-0.223531	-0.464377	-0.0641179	0.0693364	-0.180916	0.152614	0.0524984	-0.351897	-0.192918	-0.541177	-0.462745	-0.530958	-0.632921	-0.615668	-0.705421	-0.650531	-0.576735	-0.531747	-0.62097	-0.838338	-0.690846	-0.596146	-0.590855	-0.298395	-0.627935	-0.549999	-0.814636	-1.00476	-0.974815	-0.884445	-1.09728	-0.898866	-0.689176	-0.607566	-0.792296	-0.841814	-1.00451	-1.1316	-1.11863	-1.11108	-1.10743	-0.962813
std -line	-1.20696	-0.392055	-0.441949	-0.941864	-0.614759	-0.693315	-0.689396	-0.362616	-0.569971	-0.197039	-0.0540243	-0.295078	0.0163057	-0.075362	-0.475505	-0.338892	-0.670086	-0.609017	-0.682671	-0.780145	-0.745068	-0.827286	-0.790741	-0.700006	-0.639145	-0.720817	-0.931898	-0.82517	-0.73689	-0.738694	-0.471024	-0.795948	-0.734879	-0.953152	-1.1009	-1.05922	-0.995838	-1.20927	-1.01271	-0.841009	-0.755792	-0.931094	-0.952736	-1.08773	-1.2179	-1.18513	-1.17389	-1.17334	-1.03869
std - value	0.209801	0.107179	0.0704318	0.0563683	0.0819328	0.0866093	0.109913	0.139085	0.105594	0.132921	0.123361	0.114162	0.136308	0.12786	0.123608	0.145975	0.128909	0.146271	0.151713	0.147224	0.1294	0.121865	0.14021	0.123272	0.107398	0.0998468	0.0935608	0.134324	0.140744	0.147839	0.172629	0.168013	0.18488	0.138516	0.0961487	0.0844033	0.111393	0.11199	0.113849	0.151833	0.148226	0.138798	0.110921	0.0832216	0.0863062	0.0664995	0.0628064	0.0659113	0.0758783
groom end - nochange
mean	0.0851238	0.203992	0.263992	0.247305	0.254353	0.204608	0.180814	0.173253	0.057432	0.0942579	0.0397883	0.0638491	0.0792273	0.0338099	0.0335524	0.0710086	0.0579095	0.0986209	0.126262	0.163381	0.288403	0.22578	0.205553	0.147914	0.051712	-0.0273369	-0.100309	-0.16162	-0.0909894	-0.0765855	-0.060939	-0.0296815	0.0608074	0.0467241	-0.0487248	-0.138277	-0.245496	-0.201386	-0.108611	-0.134556	-0.0568469	0.068706	0.162753	0.159601	0.127597	0.023146	0.0309254	0.127539	0.177614
std -line	-0.193946	0.0151314	0.122077	0.129411	0.140261	0.0886272	0.0687696	0.051343	-0.0597098	-0.0273621	-0.0879736	-0.0632449	-0.04965	-0.0870202	-0.0826955	-0.0519526	-0.0677897	-0.0170124	0.011115	0.0462218	0.15106	0.0875581	0.0684504	0.0084157	-0.0993327	-0.181858	-0.26077	-0.323836	-0.249549	-0.229001	-0.216713	-0.186414	-0.101901	-0.110999	-0.214114	-0.291518	-0.397257	-0.341809	-0.26318	-0.28824	-0.218406	-0.0755245	0.017584	0.0190087	-0.0117448	-0.112981	-0.105101	-0.00167061	0.0613662
std - value	0.27907	0.18886	0.141915	0.117894	0.114092	0.115981	0.112045	0.12191	0.117142	0.12162	0.127762	0.127094	0.128877	0.12083	0.116248	0.122961	0.125699	0.115633	0.115147	0.117159	0.137343	0.138222	0.137103	0.139499	0.151045	0.154521	0.16046	0.162216	0.15856	0.152415	0.155774	0.156733	0.162709	0.157724	0.165389	0.153241	0.151761	0.140423	0.154569	0.153684	0.161559	0.144231	0.145169	0.140592	0.139342	0.136127	0.136027	0.12921	0.116248
[truncated: 51 more columns]

## Sheet: Suppl. Fig. 7
Figure S7	b
system increase
mean	0.105746	-0.0197523	-0.0609721	-0.14463	-0.175305	-0.16921	-0.172854	-0.207811	-0.167364	-0.189195	-0.170082	-0.151684	-0.111481	-0.125311	-0.138281	-0.140429	-0.166106	-0.192498	-0.203324	-0.181471	-0.196577	-0.195773	-0.147073	-0.0769676	-0.0316732	0.0496062	0.120561	0.13031	0.10344	0.0946001	0.143301	0.132174	0.156476	0.208337	0.212852	0.0971312	0.0827073	0.0763894	0.0623842	0.137265	0.267101	0.281856	0.26637	0.280348	0.217204	0.0966985	0.109208	0.0902907	0.0437845
stdv - line	0.0237167	-0.0702301	-0.0982628	-0.181099	-0.209333	-0.201549	-0.205125	-0.239066	-0.198266	-0.220484	-0.208708	-0.189899	-0.148183	-0.161574	-0.169463	-0.170199	-0.193202	-0.218793	-0.231665	-0.21273	-0.226171	-0.229254	-0.180934	-0.109067	-0.0667449	0.0109284	0.0848841	0.0932109	0.0675635	0.056617	0.104783	0.0938231	0.125058	0.173053	0.174076	0.0563907	0.0382078	0.0312174	0.025297	0.0969236	0.226096	0.241173	0.224034	0.240094	0.176678	0.0597946	0.0713118	0.0557515	0.0113819
stdv - value	0.0820296	0.0504778	0.0372908	0.0364685	0.0340286	0.0323392	0.0322704	0.0312545	0.0309027	0.0312892	0.0386261	0.0382155	0.0367027	0.0362631	0.0311816	0.0297703	0.0270961	0.0262953	0.0283413	0.0312597	0.0295938	0.0334814	0.0338608	0.032099	0.0350717	0.0386777	0.0356771	0.0370987	0.0358766	0.0379831	0.0385187	0.0383505	0.0314186	0.035284	0.0387758	0.0407405	0.0444996	0.045172	0.0370872	0.0403412	0.0410049	0.0406831	0.0423356	0.0402547	0.0405258	0.0369038	0.037896	0.0345392	0.0324026
system no change
mean	0.0401271	0.173258	0.108615	0.102994	0.0719757	-0.00241389	-0.0477959	-0.0353528	-0.0493572	-0.0463447	-0.0506968	-0.0279254	-0.0448523	-0.0579541	-0.13652	-0.146206	-0.157576	-0.169714	-0.173876	-0.170829	-0.164132	-0.184957	-0.163387	-0.125732	-0.051498	0.0257267	0.0997907	0.124677	0.115064	0.148964	0.0995637	0.0697484	0.0757213	0.0944984	0.0308321	0.0974827	0.0831144	0.0787337	0.0919359	0.0861194	0.0754726	0.0944114	0.0506841	0.0423781	0.0281734	-0.0157337	-0.0251559	-0.025126	-0.0444381
stdv - line	-0.0534551	0.106605	0.0569194	0.0559692	0.0263363	-0.0414664	-0.0842207	-0.0722637	-0.0831666	-0.0776028	-0.0825222	-0.0611371	-0.0775824	-0.0928957	-0.171898	-0.181072	-0.193052	-0.20456	-0.207909	-0.206579	-0.200809	-0.224044	-0.199503	-0.160549	-0.0831599	-0.00833676	0.0620099	0.0834918	0.0742883	0.108238	0.0612375	0.0342411	0.0364552	0.0526661	-0.0100981	0.0527541	0.0412277	0.0360231	0.0494166	0.049461	0.0373061	0.050465	0.00949704	0.00220959	-0.0127075	-0.0564154	-0.0652831	-0.0696613	-0.0855938
stdv - value	0.0935823	0.0666526	0.0516961	0.0470246	0.0456394	0.0390525	0.0364248	0.0369109	0.0338094	0.0312581	0.0318254	0.0332117	0.0327301	0.0349416	0.0353778	0.0348653	0.0354763	0.0348458	0.0340333	0.0357495	0.0366763	0.039087	0.0361167	0.0348165	0.0316619	0.0340635	0.0377808	0.0411855	0.040776	0.0407256	0.0383261	0.0355072	0.0392661	0.0418323	0.0409302	0.0447286	0.0418868	0.0427106	0.0425193	0.0366583	0.0381665	0.0439465	0.041187	0.0401685	0.0408809	0.0406817	0.0401272	0.0445353	0.0411557
Figure S7	c
active - increase
mean	0.0536672	0.0573912	0.0674233	0.0816755	0.0918205	0.0926745	0.0749373	0.0195151	-0.0918092	-0.195715	-0.294623	-0.34878	-0.373137	-0.334278	-0.235506	-0.167097	-0.13066	-0.0619027	0.0309726	0.0853806	0.10139	0.197583	0.39006	0.512924	0.552198	0.558251	0.596607	0.597341	0.456932	0.314528	0.326658	0.394036	0.450823	0.503018	0.638076	0.850365	1.05712	1.19432	1.26856	1.30463	1.4337	1.59555	1.68179	1.6933	1.78081	1.86695	1.83828	1.85898	2.07159
stdv - line	-0.11073	-0.0821095	-0.0496491	-0.0162057	0.00722888	0.0122992	0.00502618	-0.0399626	-0.151627	-0.261056	-0.376948	-0.452611	-0.483944	-0.436552	-0.327467	-0.266889	-0.245705	-0.181121	-0.0800794	-0.0130895	0.0128252	0.105549	0.282237	0.394099	0.4266	0.422194	0.448338	0.428382	0.265878	0.123041	0.152576	0.240697	0.301666	0.339814	0.468006	0.685416	0.902267	1.04412	1.11327	1.14156	1.26898	1.44361	1.55467	1.57108	1.6369	1.69792	1.65645	1.67534	1.88693
stdv - value	0.164397	0.139501	0.117072	0.0978813	0.0845916	0.0803753	0.0699112	0.0594777	0.059818	0.0653406	0.0823247	0.103831	0.110807	0.102274	0.0919611	0.0997918	0.115046	0.119218	0.111052	0.0984701	0.0885648	0.0920345	0.107823	0.118825	0.125598	0.136057	0.148269	0.168959	0.191054	0.191487	0.174082	0.153339	0.149157	0.163205	0.17007	0.164949	0.154857	0.150207	0.155293	0.163068	0.164717	0.151939	0.127126	0.122219	0.143914	0.169027	0.18183	0.183642	0.184666
active - decrease
mean	0.4292	0.440628	0.450359	0.457435	0.472776	0.515887	0.551443	0.480175	0.385773	0.299478	0.230039	0.131781	0.0317288	-0.00871629	0.0126495	0.0443669	0.0741698	0.152067	0.220468	0.280118	0.326495	0.299457	0.194542	0.105169	0.0476324	0.0312822	-0.0192906	-0.0587984	-0.100115	-0.239766	-0.408621	-0.483097	-0.430957	-0.307623	-0.21256	-0.0921963	0.0668715	0.117741	0.0468352	-0.153085	-0.347682	-0.43976	-0.491394	-0.535338	-0.568179	-0.561181	-0.488217	-0.522957	-0.802561
stdv - line	0.246828	0.296947	0.338235	0.366746	0.386548	0.425625	0.467018	0.392722	0.303463	0.225467	0.149477	0.0415228	-0.0564113	-0.0890092	-0.0707943	-0.0448017	-0.0219588	0.0421412	0.0970885	0.154847	0.207251	0.186822	0.0920642	0.0124156	-0.0498005	-0.0677887	-0.114893	-0.151975	-0.200736	-0.348419	-0.521552	-0.597676	-0.551593	-0.438899	-0.358046	-0.243518	-0.0863449	-0.0413684	-0.122024	-0.322884	-0.520441	-0.613242	-0.662405	-0.704276	-0.758105	-0.781255	-0.734538	-0.77812	-1.04085
stdv - value	0.182372	0.14368	0.112124	0.0906892	0.0862288	0.0902616	0.0844245	0.0874538	0.0823103	0.0740104	0.0805625	0.0902584	0.0881401	0.0802929	0.0834439	0.0891686	0.0961286	0.109926	0.123379	0.125271	0.119245	0.112635	0.102478	0.0927535	0.0974328	0.0990709	0.0956019	0.0931766	0.100621	0.108653	0.112931	0.114578	0.120636	0.131276	0.145486	0.151321	0.153216	0.159109	0.168859	0.169799	0.172759	0.173481	0.171011	0.168938	0.189926	0.220074	0.246321	0.255163	0.238284
active - no change
mean	0.579245	0.423068	0.283954	0.150167	0.0166764	-0.0583977	0.0226936	0.110553	0.136904	0.119683	0.117638	0.153166	0.1765	0.173892	0.198996	0.258046	0.301583	0.305883	0.241658	0.146583	0.0953941	0.0843934	0.0859494	0.0746517	0.0692928	0.100363	0.147133	0.189124	0.249793	0.332788	0.3779	0.368955	0.335378	0.307553	0.287581	0.30897	0.402035	0.537134	0.656313	0.758651	0.898774	1.04343	1.13965	1.17969	1.23586	1.26947	1.22857	1.03944	0.734606
stdv - line	0.402956	0.279985	0.169411	0.0569141	-0.0657644	-0.140285	-0.0606144	0.0182181	0.0387089	0.0225462	0.0260872	0.0632165	0.0836944	0.0802364	0.111437	0.177682	0.224157	0.225405	0.154943	0.0556973	-0.00359195	-0.0311725	-0.048721	-0.0719032	-0.0764853	-0.0347482	0.0236341	0.0697592	0.132053	0.217109	0.258094	0.247135	0.227901	0.221832	0.209188	0.221596	0.30288	0.432626	0.551093	0.655196	0.790865	0.92328	1.00339	1.02886	1.07339	1.0902	1.03334	0.839091	0.546913
stdv - value	0.176289	0.143082	0.114543	0.0932525	0.0824408	0.0818875	0.083308	0.0923346	0.0981954	0.0971372	0.0915505	0.0899496	0.0928059	0.0936553	0.0875595	0.0803634	0.0774265	0.0804774	0.0867149	0.0908855	0.0989861	0.115566	0.13467	0.146555	0.145778	0.135112	0.123499	0.119365	0.11774	0.115679	0.119806	0.12182	0.107478	0.0857207	0.0783932	0.0873739	0.0991558	0.104508	0.10522	0.103455	0.107909	0.120146	0.13626	0.150832	0.162466	0.179268	0.195231	0.200352	0.187693
inactive - increase
mean	-0.0281773	-0.00599953	0.0178851	0.0432109	0.0702693	0.105612	0.146037	0.121612	0.0580636	0.0080625	-0.0411774	-0.11536	-0.232405	-0.271554	-0.248748	-0.218809	-0.181143	-0.120956	-0.0541463	-0.00888841	-0.0249917	-0.0301469	-0.021154	-0.0478703	-0.0772366	-0.0673457	-0.0248706	0.00492092	-0.0382804	-0.0747218	-0.0536888	-0.0376117	0.00763339	0.0953137	0.226772	0.39538	0.463032	0.424695	0.373622	0.319716	0.321622	0.361176	0.451573	0.659932	0.891151	1.07426	1.30951	1.64722	2.05338
stdv - line	-0.19148	-0.134939	-0.0812753	-0.0366207	-0.00633919	0.022188	0.0584901	0.0331329	-0.0266973	-0.0777313	-0.134093	-0.210512	-0.323545	-0.359091	-0.332162	-0.29854	-0.261884	-0.209113	-0.150971	-0.110285	-0.131552	-0.143131	-0.13837	-0.167361	-0.200009	-0.185439	-0.137106	-0.103818	-0.145273	-0.18864	-0.18314	-0.181465	-0.145402	-0.0564916	0.0794113	0.250718	0.323275	0.294643	0.254952	0.202912	0.199602	0.226827	0.296804	0.483862	0.698422	0.864217	1.08267	1.40901	1.81512
stdv - value	0.163303	0.128939	0.0991604	0.0798317	0.0766085	0.0834239	0.0875474	0.0884788	0.0847609	0.0857938	0.0929156	0.0951522	0.0911404	0.0875367	0.0834143	0.0797311	0.0807409	0.0881568	0.0968249	0.101396	0.10656	0.112984	0.117216	0.11949	0.122772	0.118093	0.112235	0.108739	0.106993	0.113918	0.129452	0.143853	0.153035	0.151805	0.147361	0.144662	0.139757	0.130052	0.11867	0.116804	0.12202	0.134349	0.154769	0.17607	0.19273	0.210048	0.22684	0.238201	0.238263
inactive - decrease
mean	-1.14552	-0.995229	-0.845145	-0.694137	-0.529214	-0.31083	-0.280584	-0.388071	-0.445005	-0.473824	-0.44342	-0.390866	-0.355431	-0.367802	-0.457492	-0.573108	-0.564549	-0.485605	-0.266056	0.177833	0.6448	0.846283	0.770758	0.647724	0.548136	0.344797	-0.0588495	-0.461803	-0.764747	-1.10126	-1.54711	-1.86472	-1.99146	-1.93814	-1.76497	-1.56971	-1.24492	-0.819302	-0.421411	-0.0100423	0.35142	0.614278	0.777017	0.798952	0.743247	0.640791	0.520915	0.344218	0.02977
stdv - line	-1.23931	-1.07171	-0.906586	-0.742628	-0.566981	-0.345212	-0.314364	-0.427369	-0.49829	-0.535238	-0.512888	-0.46808	-0.424407	-0.413285	-0.479903	-0.603502	-0.615101	-0.55339	-0.347214	0.071373	0.502296	0.691255	0.627252	0.51201	0.402483	0.188718	-0.210913	-0.608056	-0.90559	-1.23077	-1.65666	-1.95237	-2.05851	-1.99736	-1.84038	-1.66766	-1.35985	-0.945446	-0.556233	-0.147107	0.216322	0.483542	0.62817	0.602261	0.49853	0.376841	0.268547	0.113175	-0.167971
stdv - value	0.0937893	0.0764825	0.0614409	0.048491	0.0377669	0.0343821	0.0337798	0.0392986	0.0532848	0.0614145	0.0694683	0.0772141	0.068976	0.0454829	0.0224109	0.0303945	0.0505518	0.0677855	0.0811582	0.10646	0.142504	0.155029	0.143506	0.135714	0.145652	0.156079	0.152064	0.146253	0.140843	0.129508	0.109551	0.0876542	0.067052	0.0592119	0.0754109	0.0979484	0.114929	0.126144	0.134821	0.137065	0.135097	0.130736	0.148846	0.196691	0.244716	0.263949	0.252368	0.231043	0.197741
inactive - no change
mean	0.0614398	0.00495887	-0.0585548	-0.129017	-0.19779	-0.239473	-0.294633	-0.356422	-0.396069	-0.392599	-0.34432	-0.283585	-0.254258	-0.234286	-0.180598	-0.114374	-0.0446938	0.0162892	0.0729483	0.095974	0.0580206	-0.0297077	-0.13639	-0.225184	-0.277499	-0.288432	-0.247832	-0.141372	-0.0231578	0.0849777	0.131277	0.162179	0.176129	0.146039	0.0570954	-0.031328	-0.0874945	-0.0960554	-0.0864547	-0.0331833	0.115913	0.301941	0.429079	0.523992	0.606327	0.634631	0.599977	0.551057	0.530465
stdv - line	-0.0716789	-0.0945462	-0.135012	-0.196763	-0.272118	-0.328189	-0.380408	-0.435973	-0.47297	-0.468368	-0.421704	-0.37082	-0.345072	-0.318371	-0.262963	-0.19912	-0.127899	-0.0711367	-0.0174993	0.000466769	-0.0516517	-0.144674	-0.240267	-0.323318	-0.379757	-0.393987	-0.348489	-0.230393	-0.10591	0.000113724	0.0333971	0.0460653	0.0453385	0.00560568	-0.0848083	-0.170806	-0.224766	-0.230993	-0.221379	-0.171169	-0.0286317	0.154952	0.281224	0.373096	0.451597	0.474694	0.44355	0.402073	0.380852
stdv - value	0.133119	0.0995051	0.0764575	0.067746	0.074328	0.0887159	0.0857755	0.079551	0.0769011	0.0757691	0.0773842	0.087235	0.090814	0.0840852	0.0823657	0.0847453	0.0832051	0.0874259	0.0904476	0.0955072	0.109672	0.114966	0.103877	0.098134	0.102258	0.105555	0.100657	0.0890212	0.0827518	0.0848639	0.0978801	0.116114	0.130791	0.140433	0.141904	0.139478	0.137272	0.134937	0.134924	0.137986	0.144544	0.146989	0.147855	0.150896	0.15473	0.159937	0.156427	0.148984	0.149613
Figure S7	d
active - increase
mean	0.392589	-0.167987	0.0658238	-0.0118304	0.0217391	-0.0338915	-0.0931081	-0.0311187	0.0800898	0.0310441	0.168766	0.258956	0.262365	0.215469	0.139002	0.300865	0.442696	0.360369	0.350368	0.281663	0.28313	0.466028	0.588465	0.850101	0.896432	0.872325	0.857715	0.941608	1.0878	1.01685	0.925099	0.917495	0.883728	0.810016	0.92791	0.990733	1.0416	1.25096	1.48448	1.56773	1.65048	1.73969	1.92589	1.89914	1.9259	2.01253	1.47477	1.01101	0.634172
stdv - line	0.168264	-0.280505	-0.0157421	-0.0953727	-0.0643592	-0.134805	-0.182078	-0.119179	-0.00057255	-0.0561151	0.0882307	0.181037	0.204356	0.163429	0.0871638	0.23931	0.356593	0.263115	0.247061	0.181101	0.186707	0.367201	0.50373	0.762123	0.806166	0.779034	0.76789	0.834863	0.987757	0.919606	0.819749	0.793442	0.742337	0.666043	0.725828	0.777416	0.80876	0.98917	1.20581	1.29916	1.38662	1.46802	1.63302	1.61469	1.63554	1.73509	1.22027	0.785764	0.421745
stdv - value	0.224325	0.112518	0.0815659	0.0835423	0.0860982	0.100914	0.0889698	0.0880601	0.0806623	0.0871592	0.0805352	0.0779191	0.0580089	0.0520394	0.051838	0.0615549	0.0861026	0.0972538	0.103307	0.100563	0.0964224	0.0988268	0.0847347	0.0879778	0.0902656	0.0932913	0.0898249	0.106745	0.100041	0.0972386	0.105349	0.124053	0.14139	0.143973	0.202082	0.213317	0.232843	0.261794	0.278666	0.268571	0.26386	0.271672	0.29287	0.284449	0.290361	0.27744	0.254503	0.225242	0.212428
active - decrease
mean	0.228894	0.474339	0.596091	0.472411	0.36935	0.307672	0.0401408	0.0898952	0.120184	-0.0293063	-0.0627232	-0.174564	-0.173548	-0.118989	-0.153685	-0.0912801	-0.137564	-0.367282	-0.366406	-0.458843	-0.379197	-0.512388	-0.548609	-0.429605	-0.377867	-0.279028	-0.121274	-0.0849078	-0.0128381	-0.170773	-0.265788	-0.392417	-0.53044	-0.714621	-0.956715	-1.11541	-1.262	-1.39969	-1.39797	-1.4984	-1.53176	-1.6408	-1.68322	-1.71625	-1.8394	-1.93425	-2.08406	-2.35231	-2.44657
stdv - line	-0.0196418	0.343619	0.51217	0.396335	0.297166	0.225774	-0.0460772	0.00517946	0.0509687	-0.0962169	-0.142999	-0.264878	-0.266274	-0.206342	-0.241721	-0.184837	-0.250923	-0.468154	-0.474016	-0.583101	-0.505645	-0.654265	-0.682166	-0.560364	-0.510978	-0.412529	-0.288539	-0.26699	-0.198022	-0.350724	-0.445124	-0.577359	-0.71083	-0.891191	-1.11925	-1.26112	-1.38447	-1.52629	-1.51112	-1.61716	-1.65835	-1.76349	-1.80567	-1.83487	-1.96975	-2.06275	-2.22242	-2.48071	-2.56943
stdv - value	0.248536	0.13072	0.0839211	0.0760763	0.072184	0.0818974	0.086218	0.0847157	0.0692151	0.0669106	0.080276	0.0903139	0.0927252	0.0873535	0.0880364	0.093557	0.113358	0.100872	0.10761	0.124258	0.126448	0.141877	0.133557	0.130759	0.133111	0.133501	0.167264	0.182082	0.185184	0.179951	0.179336	0.184942	0.180391	0.17657	0.162539	0.145708	0.122477	0.126604	0.113142	0.118756	0.126583	0.122696	0.122455	0.118623	0.130343	0.128506	0.138351	0.128399	0.122859
active - no change
mean	-0.389903	0.136925	-0.242194	-0.224496	-0.205101	-0.131703	0.0509503	-0.0308561	0.0814606	0.223749	0.411708	0.369742	0.428943	0.413749	0.318852	0.204691	0.158574	0.209474	0.109477	0.120409	0.0284867	0.128159	0.203251	0.413279	0.436138	0.459987	0.32951	0.345997	0.286127	0.332015	0.279449	0.272695	0.109304	-0.109952	-0.16959	-0.209087	-0.105162	-0.0636027	-0.0229794	0.0350383	-0.0559288	-0.0634742	0.183923	0.261514	0.361839	0.406137	0.173753	-0.0866351	-0.546823
stdv - line	-0.614394	0.00445089	-0.351875	-0.317489	-0.288017	-0.220053	-0.0317623	-0.110649	0.0103965	0.140505	0.340022	0.291351	0.352968	0.347737	0.252102	0.145804	0.0947985	0.127772	0.0163322	0.00782525	-0.0864755	0.0196852	0.0992027	0.300279	0.338244	0.365068	0.233846	0.258441	0.205491	0.251859	0.201632	0.195349	0.0341519	-0.191911	-0.255516	-0.308805	-0.217103	-0.192858	-0.155663	-0.0868572	-0.176985	-0.181402	0.0657554	0.137372	0.257858	0.297952	0.0581351	-0.198073	-0.65476
stdv - value	0.224492	0.132474	0.109681	0.0929925	0.0829161	0.0883501	0.0827126	0.079793	0.0710641	0.083244	0.0716859	0.0783904	0.0759745	0.066012	0.0667493	0.0588871	0.0637759	0.0817021	0.0931452	0.112584	0.114962	0.108473	0.104048	0.113	0.0978933	0.0949188	0.0956639	0.0875558	0.0806358	0.0801555	0.0778169	0.0773458	0.075152	0.0819591	0.0859264	0.0997184	0.111942	0.129255	0.132684	0.121895	0.121057	0.117927	0.118167	0.124142	0.103981	0.108185	0.115618	0.111438	0.107936
inactive - increase
mean	0.38824	0.12141	0.160469	0.0448189	-0.1193	-0.184585	-0.151212	-0.133283	-0.068999	-0.172267	-0.170754	-0.028318	0.0358147	0.138662	0.231266	0.23526	0.26051	0.224686	0.314031	0.380356	0.277455	0.356887	0.321455	0.265965	0.257397	0.239891	0.235412	0.311796	0.319658	0.380813	0.326906	0.304452	0.388937	0.4089	0.523494	0.649575	0.606002	0.612465	0.562261	0.557204	0.724314	0.707936	0.723905	0.674849	0.631219	0.81249	0.626161	0.38358	0.242905
stdv - line	0.179578	0.0146459	0.0630151	-0.0338554	-0.195837	-0.26636	-0.228727	-0.210335	-0.143379	-0.247265	-0.244438	-0.112302	-0.0423235	0.0550223	0.148098	0.152048	0.179651	0.146458	0.233933	0.305344	0.193115	0.259217	0.21894	0.150183	0.156679	0.140917	0.12913	0.206065	0.216973	0.258108	0.199432	0.169576	0.252095	0.275018	0.381056	0.50369	0.459267	0.480286	0.447705	0.448255	0.614642	0.59653	0.610913	0.555161	0.50311	0.69465	0.520615	0.272221	0.119047
stdv - value	0.208662	0.106764	0.0974544	0.0786743	0.0765367	0.0817748	0.0775154	0.0770519	0.0743805	0.0749972	0.0736843	0.0839838	0.0781382	0.08364	0.083168	0.0832122	0.0808586	0.0782279	0.0800978	0.0750118	0.0843396	0.0976698	0.102514	0.115781	0.100718	0.098974	0.106282	0.105731	0.102686	0.122705	0.127475	0.134876	0.136842	0.133883	0.142438	0.145886	0.146735	0.132179	0.114556	0.108949	0.109671	0.111406	0.112992	0.119688	0.128109	0.11784	0.105545	0.111359	0.123858
inactive - decrease
mean	-1.07817	-0.639331	-0.635931	-0.517861	-0.900857	-0.829696	-0.510892	-0.449447	-0.428422	-0.44601	-0.447155	-0.494735	-0.459153	-0.188656	-0.167186	-0.252532	-0.506276	-0.585373	-0.50813	-0.813287	-0.777972	-0.630316	-0.661116	-0.796699	-1.08818	-0.989681	-1.26865	-1.27711	-0.97046	-1.0264	-1.15979	-1.03485	-0.902021	-0.867416	-0.65323	-0.106316	0.00863055	-0.0879006	0.00579153	0.25139	0.186383	0.0588322	0.195614	-0.0308161	-0.266294	-0.255433	-0.488295	-0.74847	-1.28561
stdv - line	-1.29067	-0.749476	-0.696814	-0.575468	-0.963908	-0.882414	-0.595602	-0.531267	-0.497639	-0.524373	-0.508096	-0.549647	-0.513537	-0.24484	-0.209304	-0.31718	-0.575022	-0.667441	-0.595885	-0.899692	-0.859873	-0.72745	-0.714867	-0.855566	-1.17756	-1.06601	-1.33513	-1.34647	-1.04989	-1.12305	-1.26872	-1.10626	-0.953816	-0.895917	-0.681041	-0.126028	-0.0457767	-0.160026	-0.0798333	0.162952	0.0892015	-0.0651416	0.0358488	-0.177766	-0.424404	-0.403448	-0.619032	-0.878148	-1.42332
stdv - value	0.212495	0.110146	0.0608829	0.0576071	0.0630509	0.0527182	0.08471	0.0818198	0.0692176	0.0783635	0.0609405	0.0549119	0.0543841	0.0561839	0.0421189	0.064648	0.0687467	0.0820686	0.0877548	0.0864048	0.081901	0.0971343	0.0537507	0.0588676	0.0893788	0.0763311	0.0664729	0.0693537	0.0794284	0.0966453	0.108936	0.0714085	0.0517946	0.0285013	0.0278109	0.0197119	0.0544073	0.0721252	0.0856249	0.0884384	0.0971815	0.123974	0.159765	0.14695	0.158111	0.148015	0.130736	0.129678	0.13771
inactive - no change
mean	-0.482125	-0.146929	-0.226416	-0.367306	-0.403091	-0.332458	-0.451351	-0.320148	-0.384456	-0.297826	-0.106401	-0.101726	-0.0472955	0.0523916	0.0199789	-0.0129009	-0.100138	-0.0764968	-0.129637	-0.181667	-0.231811	-0.266045	-0.310554	-0.404943	-0.345099	-0.243046	-0.204328	-0.177462	-0.203799	-0.0282815	-0.0298456	-0.140983	-0.0388838	-0.0992724	-0.261667	-0.163401	-0.137741	-0.0383351	-0.239563	-0.283171	-0.172257	-0.216285	-0.126743	-0.0455214	-0.0359766	0.0433346	-0.102506	-0.0768555	-0.206585
stdv - line	-0.657571	-0.272746	-0.328054	-0.460212	-0.485549	-0.416946	-0.53377	-0.403372	-0.467714	-0.38249	-0.185927	-0.174564	-0.119792	-0.0196649	-0.0513348	-0.0877535	-0.164966	-0.145799	-0.191066	-0.253129	-0.318355	-0.368951	-0.413523	-0.503888	-0.453414	-0.358286	-0.331009	-0.30189	-0.345991	-0.180877	-0.18334	-0.293366	-0.179799	-0.245668	-0.389234	-0.28289	-0.253329	-0.143357	-0.34972	-0.397619	-0.293333	-0.329201	-0.239439	-0.160883	-0.140929	-0.0732732	-0.232251	-0.231769	-0.377924
stdv - value	0.175446	0.125817	0.101638	0.0929057	0.0824572	0.0844878	0.0824191	0.0832235	0.0832579	0.0846641	0.0795257	0.0728376	0.0724966	0.0720565	0.0713137	0.0748525	0.0648281	0.0693026	0.0614289	0.0714627	0.0865438	0.102906	0.102969	0.0989449	0.108315	0.11524	0.126681	0.124428	0.142192	0.152595	0.153495	0.152383	0.140916	0.146396	0.127567	0.119489	0.115588	0.105022	0.110158	0.114449	0.121076	0.112916	0.112696	0.115362	0.104953	0.116608	0.129745	0.154913	0.171338
Figure S7	e
active - increase
mean	-1.22867	-0.979979	-0.944292	-1.0349	-0.980758	-0.999545	-1.02917	-1.09887	-1.16966	-1.26095	-1.32325	-1.39023	-1.47247	-1.56293	-1.60927	-1.66257	-1.79476	-1.71487	-1.7463	-1.7265	-1.7295	-1.74543	-1.7434	-1.59081	-1.55755	-1.40923	-1.27288	-1.28302	-1.20259	-1.14931	-1.07568	-1.05442	-1.29789	-1.27676	-1.11895	-1.11137	-1.07705	-0.895233	-0.714402	-0.391922	-0.355321	-0.427639	-0.373319	-0.415593	-0.597267	-0.661317	-0.719697	-0.655759	-0.440193
stdv - line	-1.40026	-1.17102	-1.12914	-1.21311	-1.16083	-1.18598	-1.21988	-1.27806	-1.34236	-1.43453	-1.4934	-1.56171	-1.63911	-1.72122	-1.74321	-1.81524	-1.94592	-1.87044	-1.91071	-1.88587	-1.88649	-1.91451	-1.89767	-1.74047	-1.7056	-1.56644	-1.44397	-1.44907	-1.35977	-1.31091	-1.22142	-1.19923	-1.40459	-1.37967	-1.22302	-1.2218	-1.18166	-1.01053	-0.83022	-0.549586	-0.529847	-0.583054	-0.536072	-0.555717	-0.734947	-0.807562	-0.856137	-0.770103	-0.549478
stdv - value	0.171595	0.191042	0.184851	0.178204	0.180076	0.186438	0.190707	0.179194	0.172695	0.173584	0.170147	0.171479	0.166638	0.158288	0.133932	0.152673	0.151161	0.155572	0.164406	0.159372	0.156985	0.169088	0.154263	0.149665	0.148051	0.157208	0.171093	0.166049	0.15718	0.16159	0.14574	0.144817	0.106701	0.102908	0.104072	0.110434	0.104604	0.115297	0.115818	0.157664	0.174526	0.155415	0.162753	0.140124	0.13768	0.146245	0.136441	0.114344	0.109285
active - decrease
mean	-2.49137	-2.45259	-2.27689	-2.43445	-2.38401	-2.43	-2.52861	-2.53622	-2.7252	-2.64157	-2.54034	-2.47294	-2.47143	-2.44557	-2.46186	-2.34519	-2.32805	-2.32768	-2.48342	-2.54747	-2.49631	-2.37528	-2.51736	-2.49191	-2.52652	-2.47754	-2.34006	-2.27521	-2.29486	-2.2144	-2.18777	-2.1507	-2.11872	-2.12561	-2.16602	-2.14753	-2.13826	-2.29273	-2.31489	-2.27943	-2.2071	-2.13997	-2.24633	-2.28727	-2.30158	-2.25193	-2.29918	-2.03265	-1.80031
stdv - line	-2.71354	-2.62459	-2.42511	-2.59057	-2.53304	-2.58754	-2.67462	-2.68675	-2.87932	-2.7883	-2.68425	-2.62473	-2.61702	-2.60456	-2.62179	-2.51514	-2.50728	-2.51561	-2.66918	-2.73165	-2.68678	-2.56941	-2.69345	-2.67194	-2.70558	-2.66091	-2.50796	-2.4287	-2.44465	-2.36819	-2.34005	-2.2984	-2.26622	-2.29788	-2.33965	-2.33203	-2.32257	-2.4696	-2.49296	-2.46972	-2.39829	-2.32536	-2.42396	-2.45973	-2.45704	-2.40067	-2.4472	-2.16399	-1.92083
stdv - value	0.222163	0.172004	0.148222	0.156112	0.149032	0.15754	0.146004	0.150534	0.154121	0.146733	0.143915	0.151791	0.145591	0.158983	0.159928	0.169948	0.179229	0.187939	0.18576	0.184175	0.190465	0.194132	0.176091	0.180028	0.179061	0.183371	0.167893	0.153485	0.149792	0.153788	0.15228	0.1477	0.147498	0.172267	0.173632	0.184499	0.184304	0.176872	0.178077	0.190296	0.191193	0.185394	0.177632	0.172458	0.155469	0.14874	0.148019	0.131343	0.12051
active - no change
mean	-1.21178	-1.25643	-1.52579	-1.63354	-1.63196	-1.5977	-1.7125	-1.71711	-1.7217	-1.69535	-1.61862	-1.70127	-1.75451	-1.64361	-1.62696	-1.47262	-1.45082	-1.3901	-1.33945	-1.36495	-1.39901	-1.36591	-1.4427	-1.47055	-1.65334	-1.61265	-1.62037	-1.55132	-1.55565	-1.48508	-1.55053	-1.40843	-1.52091	-1.44155	-1.44465	-1.36537	-1.38393	-1.2131	-1.12985	-1.06608	-1.16107	-1.06705	-1.18578	-1.19966	-1.20825	-1.313	-1.25242	-0.768066	-0.593581
stdv - line	-1.4399	-1.43061	-1.69141	-1.78641	-1.77268	-1.74482	-1.86528	-1.86617	-1.87465	-1.84708	-1.77612	-1.87161	-1.92225	-1.80685	-1.79244	-1.62143	-1.59287	-1.53315	-1.48269	-1.49628	-1.52095	-1.48623	-1.55953	-1.5936	-1.78267	-1.73867	-1.75461	-1.67838	-1.69165	-1.62914	-1.69273	-1.5594	-1.67407	-1.58669	-1.5876	-1.5125	-1.52411	-1.34517	-1.26367	-1.19473	-1.29791	-1.20149	-1.32136	-1.34375	-1.35073	-1.45582	-1.39482	-0.904205	-0.73835
stdv - value	0.22812	0.174174	0.16562	0.152873	0.140723	0.147121	0.152775	0.149058	0.152951	0.15173	0.157504	0.170337	0.167741	0.163237	0.165483	0.14881	0.142051	0.143051	0.143246	0.131325	0.12194	0.120317	0.116827	0.123051	0.129332	0.126027	0.134239	0.127063	0.135996	0.144051	0.142202	0.150967	0.153161	0.145137	0.14295	0.147135	0.140186	0.132072	0.133818	0.12865	0.136836	0.13444	0.135587	0.144087	0.142486	0.14282	0.1424	0.13614	0.144768
inactive - increase
mean	0.000361097	0.104417	0.0960662	0.0954793	0.124098	0.123829	0.24752	0.22325	0.41568	0.429714	0.338204	0.356569	0.466651	0.360436	0.22872	0.188094	0.161889	0.36662	0.312975	0.274169	0.188666	0.254782	0.299267	0.254636	0.157792	0.283737	0.176422	0.305424	0.359649	0.155454	0.230067	0.187253	0.0471214	0.109343	-0.0241384	-0.0985952	-0.12347	-0.2323	-0.167727	-0.0873454	-0.063857	-0.0302918	0.0144922	0.0578301	0.0855746	0.039	-0.0383099	0.108157	0.310294
stdv - line	-0.188623	-0.00069392	0.0166913	0.0142817	0.0407116	0.0257681	0.136238	0.101006	0.276887	0.286347	0.18226	0.207327	0.324257	0.228213	0.0935165	0.0539372	0.0245909	0.231379	0.165128	0.134394	0.0536798	0.151114	0.203975	0.155207	0.0662443	0.170244	0.0573055	0.176068	0.220792	0.00886339	0.0743833	0.00686444	-0.13746	-0.073541	-0.192115	-0.244867	-0.283994	-0.393027	-0.322298	-0.261311	-0.239434	-0.203237	-0.180551	-0.127774	-0.0874146	-0.12415	-0.189916	-0.0419329	0.16728
stdv - value	0.188984	0.105111	0.079375	0.0811976	0.0833861	0.0980609	0.111282	0.122244	0.138792	0.143367	0.155943	0.149242	0.142393	0.132223	0.135203	0.134157	0.137298	0.135241	0.147847	0.139775	0.134986	0.103668	0.0952919	0.0994299	0.0915475	0.113493	0.119116	0.129356	0.138856	0.146591	0.155684	0.180389	0.184581	0.182884	0.167976	0.146271	0.160524	0.160727	0.154571	0.173966	0.175577	0.172946	0.195043	0.185604	0.172989	0.16315	0.151606	0.15009	0.143014
inactive - decrease
mean	-1.19684	-1.45805	-1.32193	-1.12895	-1.21362	-0.909624	-1.04989	-1.08741	-0.895448	-0.658907	-0.907211	-0.978248	-1.16704	-1.0682	-1.13644	-1.1536	-1.42554	-1.48581	-1.24118	-1.15347	-1.03456	-1.03515	-1.08025	-1.17865	-0.991485	-1.24287	-1.24905	-0.81622	-0.909234	-0.902987	-0.75273	-0.69239	-0.443928	-0.758318	-1.38058	-1.35052	-1.69068	-1.66563	-1.48557	-1.5407	-1.41229	-1.35171	-1.511	-1.30149	-1.40834	-1.7014	-1.78008	-1.49112	-1.32003
stdv - line	-1.38479	-1.57919	-1.40602	-1.18117	-1.28906	-0.994783	-1.10266	-1.1572	-0.972367	-0.72269	-0.979854	-1.05538	-1.25797	-1.14381	-1.21432	-1.24848	-1.46075	-1.52494	-1.27759	-1.20415	-1.09074	-1.09006	-1.16275	-1.26806	-1.0794	-1.3238	-1.32765	-0.890282	-0.99396	-0.99998	-0.852411	-0.767938	-0.50482	-0.823734	-1.49665	-1.45536	-1.81464	-1.79932	-1.64054	-1.72139	-1.60317	-1.54005	-1.69842	-1.49011	-1.5683	-1.85378	-1.92126	-1.63285	-1.43579
stdv - value	0.187958	0.121138	0.0840815	0.0522259	0.0754362	0.0851589	0.0527768	0.0697909	0.0769197	0.0637829	0.0726434	0.0771272	0.0909306	0.0756111	0.0778839	0.0948807	0.0352103	0.039132	0.0364094	0.050677	0.0561728	0.0549175	0.0825028	0.0894109	0.0879161	0.080932	0.0785922	0.0740623	0.0847261	0.0969939	0.0996803	0.0755483	0.0608913	0.0654163	0.116069	0.104833	0.123958	0.13369	0.15497	0.180688	0.190885	0.188339	0.187415	0.188616	0.159964	0.152375	0.141187	0.141736	0.11576
inactive - no change
mean	-0.55516	-0.672956	-0.523735	-0.314723	-0.275624	-0.165848	-0.059153	-0.0453293	0.0892448	0.0189542	-0.13599	-0.0919697	-0.0929795	-0.0820839	-0.149409	-0.211359	-0.0467166	-0.0291895	-0.0600595	-0.170268	-0.0915645	-0.0926501	0.0729687	-0.0558911	-0.114227	-0.106117	-0.11953	-0.222905	-0.307494	-0.513143	-0.493114	-0.388556	-0.477427	-0.454238	-0.53441	-0.489255	-0.54374	-0.506291	-0.449621	-0.333942	-0.420599	-0.220399	-0.256697	-0.14516	-0.174835	-0.273357	-0.159269	0.0264659	-0.0903312
stdv - line	-0.775027	-0.829615	-0.630743	-0.397625	-0.351729	-0.249268	-0.160655	-0.156121	-0.0425369	-0.103103	-0.269184	-0.221703	-0.207331	-0.189888	-0.258711	-0.297903	-0.150595	-0.129601	-0.153386	-0.264435	-0.186144	-0.182387	-0.00922192	-0.13825	-0.203427	-0.195443	-0.21027	-0.328932	-0.412231	-0.611525	-0.596861	-0.49717	-0.570755	-0.559253	-0.634552	-0.603436	-0.670425	-0.642591	-0.602079	-0.508435	-0.594598	-0.418122	-0.446198	-0.322952	-0.341766	-0.437125	-0.321152	-0.126221	-0.235984
stdv - value	0.219867	0.156659	0.107008	0.0829022	0.076104	0.0834197	0.101502	0.110791	0.131782	0.122057	0.133194	0.129733	0.114352	0.107805	0.109303	0.0865431	0.103878	0.100412	0.0933269	0.0941673	0.0945795	0.0897367	0.0821907	0.0823591	0.0892002	0.0893257	0.0907406	0.106027	0.104737	0.098382	0.103747	0.108614	0.0933279	0.105016	0.100142	0.114181	0.126685	0.1363	0.152458	0.174493	0.173999	0.197723	0.189501	0.177792	0.166931	0.163768	0.161884	0.152687	0.145653
Figure S7	g
active - increase
mean	0.674083	0.564008	0.445165	0.317944	0.190244	0.0661357	-0.0598222	-0.182438	-0.253733	-0.233961	-0.139525	-0.0276381	0.0419913	0.0792611	0.0935974	0.0768761	0.00410605	-0.0723823	-0.110926	-0.0332589	0.102057	0.206957	0.245529	0.245511	0.239986	0.221762	0.177631	0.215513	0.358561	0.569618	0.774963	0.888648	0.911517	0.887399	0.844062	0.813669	0.777585	0.812637	0.997405	1.24671	1.47587	1.65222	1.80681	1.96984	2.07757	2.13277	2.28049	2.6454	3.1335
stdv - line	0.510094	0.436492	0.346213	0.235149	0.106841	-0.0294797	-0.152361	-0.271328	-0.34037	-0.320993	-0.229117	-0.119344	-0.0543441	-0.0194695	0.000589496	-0.00916434	-0.0857158	-0.171785	-0.218542	-0.148402	-0.0173142	0.090738	0.129601	0.117758	0.098371	0.0691896	0.0185747	0.0517489	0.195701	0.410677	0.619248	0.731576	0.754206	0.73263	0.685188	0.644334	0.597299	0.618064	0.787033	1.02226	1.24027	1.41223	1.56322	1.71352	1.80213	1.84067	1.96555	2.29926	2.76314
stdv - value	0.163989	0.127516	0.0989514	0.0827959	0.0834032	0.0956154	0.0925384	0.0888897	0.0866375	0.0870322	0.0895928	0.0917062	0.0963354	0.0987306	0.0930079	0.0860405	0.0898219	0.0994026	0.107616	0.115143	0.119371	0.116219	0.115928	0.127753	0.141615	0.152573	0.159057	0.163764	0.16286	0.158941	0.155716	0.157072	0.157311	0.15477	0.158874	0.169335	0.180286	0.194573	0.210373	0.224456	0.235601	0.239997	0.243589	0.256317	0.275445	0.292094	0.314945	0.346141	0.370355
active - decrease
mean	0.62397	0.517605	0.403184	0.291787	0.186722	0.042052	-0.0585793	-0.0801722	-0.0993532	-0.133412	-0.047012	0.146704	0.283407	0.318086	0.360831	0.41605	0.421583	0.351074	0.297775	0.306953	0.341763	0.393972	0.459129	0.487815	0.511856	0.582775	0.678696	0.683004	0.601667	0.517033	0.411649	0.298347	0.227299	0.23802	0.357054	0.483138	0.585508	0.696585	0.796639	0.857662	0.855036	0.81325	0.824163	0.805454	0.630357	0.31035	-0.0249955	-0.372092	-0.784119
stdv - line	0.469589	0.395425	0.308654	0.21759	0.121341	-0.0274691	-0.135725	-0.166664	-0.185381	-0.210971	-0.11357	0.0763596	0.205058	0.231067	0.265403	0.314595	0.317034	0.244601	0.194035	0.19726	0.212987	0.243344	0.2916	0.319496	0.34619	0.402293	0.475903	0.474572	0.397957	0.318963	0.221619	0.122542	0.0653966	0.0894174	0.214196	0.337466	0.433539	0.53556	0.624222	0.673181	0.666708	0.619811	0.610911	0.566278	0.37097	0.0468744	-0.280269	-0.614988	-1.01185
stdv - value	0.154381	0.12218	0.0945302	0.0741969	0.0653811	0.0695211	0.0771461	0.0864922	0.0860276	0.0775586	0.0665576	0.0703443	0.0783489	0.0870196	0.095428	0.101455	0.104549	0.106472	0.10374	0.109693	0.128775	0.150628	0.167529	0.168319	0.165666	0.180481	0.202793	0.208432	0.20371	0.19807	0.19003	0.175805	0.161903	0.148602	0.142858	0.145672	0.151968	0.161025	0.172417	0.184481	0.188328	0.193439	0.213252	0.239176	0.259388	0.263476	0.255274	0.242896	0.227727
active - no change
mean	0.0939812	0.210331	0.318505	0.412585	0.494386	0.592007	0.5628	0.465349	0.327216	0.165984	0.0280343	-0.0391199	-0.0629677	-0.0565485	-0.0220112	0.0557104	0.191526	0.34627	0.449636	0.491997	0.512974	0.492613	0.443479	0.36896	0.295616	0.249519	0.225486	0.206904	0.237234	0.308768	0.398308	0.479156	0.54604	0.559728	0.556398	0.605673	0.703392	0.832771	0.998853	1.17669	1.3461	1.45243	1.45411	1.39709	1.2579	1.07454	0.905651	0.734741	0.534148
stdv - line	-0.0223842	0.115361	0.237901	0.336481	0.412486	0.497431	0.465761	0.367137	0.233694	0.0761936	-0.0618927	-0.13204	-0.159809	-0.155608	-0.119824	-0.0392973	0.0981929	0.258657	0.360377	0.389485	0.393127	0.351682	0.284665	0.206275	0.141172	0.106915	0.0925257	0.0764083	0.106056	0.177021	0.270033	0.357757	0.43229	0.452577	0.450507	0.492324	0.576679	0.687812	0.836333	1.00458	1.16944	1.27913	1.29153	1.25031	1.12184	0.94005	0.771789	0.603047	0.405374
stdv - value	0.116365	0.0949702	0.080604	0.0761044	0.0819005	0.0945761	0.0970393	0.0982128	0.0935215	0.0897906	0.089927	0.0929202	0.0968414	0.099059	0.0978123	0.0950076	0.0933331	0.087613	0.0892588	0.102513	0.119847	0.140931	0.158814	0.162685	0.154444	0.142604	0.13296	0.130495	0.131178	0.131747	0.128275	0.1214	0.11375	0.107151	0.105891	0.113349	0.126713	0.14496	0.162519	0.172112	0.176661	0.173296	0.162585	0.146779	0.136054	0.134494	0.133862	0.131695	0.128774
inactive - increase
mean	-0.156676	-0.0880855	-0.0259726	0.0270963	0.0678903	0.0847498	0.034287	-0.00981217	-0.0469752	-0.0912239	-0.111175	-0.129416	-0.121177	-0.10769	-0.112069	-0.138821	-0.172938	-0.223809	-0.254928	-0.275811	-0.309565	-0.318289	-0.29988	-0.276399	-0.287787	-0.37583	-0.493089	-0.557847	-0.564232	-0.492783	-0.381398	-0.289146	-0.187092	-0.0329132	0.10264	0.165027	0.199826	0.301693	0.520595	0.778143	1.04271	1.39308	1.78693	2.0681	2.17304	2.18436	2.22209	2.3328	2.51386
stdv - line	-0.307145	-0.208488	-0.120636	-0.0489708	-0.00051405	0.00773283	-0.0491318	-0.0929241	-0.126604	-0.169763	-0.191314	-0.210269	-0.204846	-0.191452	-0.193642	-0.219952	-0.261334	-0.330618	-0.38628	-0.422778	-0.458926	-0.46784	-0.451177	-0.432323	-0.453697	-0.553721	-0.678792	-0.744147	-0.748845	-0.677734	-0.558668	-0.455346	-0.350474	-0.202013	-0.0678919	-0.000609132	0.0344977	0.130111	0.340669	0.584099	0.827808	1.1581	1.53645	1.80358	1.89548	1.88878	1.89744	1.97642	2.13613
stdv - value	0.150469	0.120402	0.0946632	0.0760671	0.0684044	0.0770169	0.0834188	0.0831119	0.0796288	0.0785389	0.0801381	0.080853	0.0836686	0.0837621	0.0815727	0.0811318	0.0883966	0.106809	0.131352	0.146967	0.149361	0.149551	0.151297	0.155923	0.16591	0.17789	0.185703	0.1863	0.184613	0.184951	0.17727	0.1662	0.163382	0.169099	0.170532	0.165636	0.165329	0.171583	0.179926	0.194044	0.214904	0.234989	0.250481	0.264518	0.277565	0.295585	0.32465	0.356381	0.37773
inactive - decrease
mean	0.267027	0.0362079	-0.180423	-0.371973	-0.538905	-0.697214	-0.647092	-0.450822	-0.239328	-0.13967	-0.179988	-0.265558	-0.389596	-0.535479	-0.590519	-0.474232	-0.287178	-0.139387	-0.111603	-0.146518	-0.243796	-0.400142	-0.607552	-0.758964	-0.809667	-0.724579	-0.594083	-0.493281	-0.386371	-0.341566	-0.419921	-0.530779	-0.482413	-0.256458	0.0317752	0.364068	0.820409	1.2736	1.59849	1.82478	1.99266	2.06777	2.1564	2.2411	2.19104	1.97105	1.56848	0.981158	0.160937
stdv - line	0.130075	-0.078533	-0.275386	-0.451186	-0.608181	-0.766695	-0.727739	-0.54812	-0.350769	-0.257938	-0.291956	-0.356789	-0.462718	-0.601015	-0.663526	-0.559595	-0.373884	-0.217317	-0.183715	-0.222747	-0.330046	-0.493158	-0.707439	-0.863594	-0.908154	-0.808733	-0.670125	-0.572695	-0.463502	-0.429485	-0.526987	-0.651096	-0.626616	-0.442412	-0.182747	0.142173	0.598333	1.06221	1.4197	1.69604	1.90281	1.97456	2.04482	2.11995	2.05772	1.81758	1.40665	0.826263	0.00673898
stdv - value	0.136953	0.114741	0.0949628	0.079213	0.0692768	0.0694813	0.0806472	0.0972985	0.111441	0.118268	0.111967	0.0912312	0.0731225	0.0655369	0.0730068	0.0853632	0.0867061	0.0779301	0.0721116	0.0762296	0.0862498	0.0930158	0.0998872	0.104631	0.0984868	0.0841535	0.0760419	0.0794146	0.0771312	0.0879193	0.107066	0.120317	0.144203	0.185954	0.214522	0.221895	0.222075	0.211391	0.178798	0.128748	0.0898484	0.0932156	0.111584	0.12115	0.133319	0.153473	0.161832	0.154896	0.154198
inactive - no change
mean	0.13545	0.0155671	-0.101833	-0.21532	-0.326057	-0.429639	-0.426078	-0.347333	-0.273295	-0.219402	-0.146741	-0.0703307	-0.0681629	-0.138172	-0.199036	-0.216073	-0.241109	-0.28415	-0.300644	-0.271486	-0.236583	-0.24983	-0.282207	-0.30969	-0.336056	-0.394761	-0.45609	-0.482798	-0.434156	-0.351761	-0.285355	-0.259	-0.240498	-0.238498	-0.241323	-0.240587	-0.223442	-0.135985	0.0250578	0.193263	0.294833	0.338421	0.366806	0.360276	0.278955	0.204837	0.220071	0.313538	0.33823
stdv - line	-0.0261723	-0.115492	-0.207315	-0.301803	-0.402265	-0.504911	-0.493575	-0.414559	-0.34218	-0.288706	-0.215176	-0.140608	-0.146901	-0.225103	-0.28727	-0.304041	-0.333654	-0.378981	-0.395762	-0.364422	-0.331863	-0.350851	-0.391707	-0.423776	-0.451657	-0.514249	-0.579121	-0.606397	-0.554758	-0.469484	-0.404279	-0.380734	-0.362475	-0.357377	-0.357832	-0.359944	-0.352286	-0.272354	-0.113109	0.0479378	0.135028	0.167157	0.18772	0.177021	0.100495	0.0361685	0.0473973	0.119531	0.122773
stdv - value	0.161623	0.131059	0.105482	0.0864833	0.0762078	0.0752714	0.0674968	0.0672254	0.0688845	0.0693042	0.0684355	0.0702777	0.0787379	0.0869311	0.0882335	0.0879681	0.0925446	0.0948312	0.0951178	0.0929368	0.0952798	0.101021	0.1095	0.114086	0.1156	0.119488	0.123031	0.1236	0.120602	0.117724	0.118924	0.121734	0.121978	0.118879	0.116509	0.119358	0.128844	0.136369	0.138166	0.145325	0.159805	0.171265	0.179086	0.183255	0.178461	0.168669	0.172674	0.194007	0.215457
Figure S7	h
active - increase
mean	-0.127825	0.0446947	-0.0864313	-0.0226377	-0.0550688	-0.025927	-0.0211105	0.008929	0.0495587	0.12187	0.0585304	0.115108	0.0188808	-0.0106141	0.0328366	0.0682438	0.127176	0.193653	0.207	0.315301	0.387142	0.495086	0.531969	0.458525	0.51922	0.65651	0.669668	0.746073	0.777277	0.827087	1.03614	1.15034	1.14748	1.31093	1.39878	1.50101	1.45646	1.39588	1.46611	1.57364	1.55768	1.71038	1.72461	1.83039	1.83448	1.74723	1.91336	1.6311	1.16728
stdv - line	-0.3164	-0.098112	-0.201379	-0.114791	-0.146624	-0.113686	-0.109289	-0.0748627	-0.0283419	0.0340746	-0.026883	0.0274207	-0.0777821	-0.100943	-0.046448	-0.00910607	0.0406918	0.0993802	0.0978993	0.201466	0.274085	0.376073	0.400875	0.316463	0.365466	0.504246	0.516602	0.579894	0.608621	0.668273	0.867792	0.973293	0.945356	1.09284	1.16818	1.24531	1.1795	1.11714	1.18431	1.29091	1.26668	1.4186	1.44167	1.55187	1.54848	1.44995	1.59145	1.32722	0.8695
stdv - value	0.188575	0.142807	0.114948	0.0921537	0.091555	0.0877594	0.0881783	0.0837917	0.0779006	0.0877955	0.0854134	0.0876869	0.0966629	0.0903293	0.0792846	0.0773499	0.0864837	0.0942729	0.109101	0.113835	0.113056	0.119013	0.131093	0.142062	0.153754	0.152264	0.153066	0.166179	0.168656	0.158815	0.168351	0.177047	0.202122	0.218094	0.2306	0.255698	0.276964	0.278745	0.281801	0.28273	0.291003	0.291781	0.282945	0.278518	0.286002	0.297279	0.321914	0.303883	0.297782
active - decrease
mean	0.151925	0.288243	0.322918	0.196855	0.249864	0.327615	0.327445	0.264605	0.221889	0.150502	0.197396	-0.0140386	-0.11709	-0.230775	-0.238057	-0.131618	-0.21307	-0.272336	-0.196454	-0.284989	-0.328706	-0.435082	-0.649715	-0.65832	-0.627758	-0.649476	-0.628971	-0.6719	-0.701413	-0.677058	-0.753722	-0.875471	-0.953638	-1.07642	-1.11918	-1.23333	-1.34855	-1.41156	-1.55524	-1.75839	-1.83097	-1.81402	-1.72256	-1.64593	-1.64066	-1.54615	-1.40437	-1.60008	-2.00238
stdv - line	-0.0294363	0.17485	0.227961	0.122254	0.189829	0.271275	0.258937	0.193905	0.14378	0.0684472	0.109338	-0.108484	-0.218111	-0.338143	-0.351233	-0.249961	-0.32773	-0.369742	-0.290714	-0.371904	-0.40821	-0.514896	-0.728637	-0.739969	-0.69587	-0.732255	-0.720652	-0.763877	-0.787014	-0.759219	-0.838028	-0.976172	-1.0707	-1.2298	-1.31772	-1.47289	-1.60021	-1.68372	-1.83219	-2.03994	-2.10114	-2.06575	-1.96935	-1.90113	-1.89447	-1.80698	-1.6676	-1.85161	-2.2552
stdv - value	0.181361	0.113393	0.0949571	0.0746013	0.0600352	0.0563401	0.0685083	0.0706996	0.0781095	0.0820551	0.0880585	0.0944454	0.101021	0.107369	0.113177	0.118343	0.11466	0.0974066	0.0942598	0.0869153	0.0795039	0.0798141	0.0789217	0.0816496	0.0681119	0.0827791	0.0916815	0.091977	0.0856002	0.0821613	0.084305	0.1007	0.117066	0.153385	0.19854	0.23956	0.251662	0.272158	0.27695	0.281547	0.270175	0.251728	0.24679	0.255205	0.253806	0.260833	0.263229	0.251532	0.25282
active - no change
mean	0.171053	0.0646421	0.0501604	0.0824895	0.119777	0.0991677	0.10841	0.190917	0.297056	0.268071	0.335437	0.252835	0.246576	0.320458	0.200201	0.147423	0.0762582	0.0889465	0.162863	0.22174	0.183992	0.288055	0.376287	0.447674	0.442004	0.378195	0.328559	0.22106	0.123165	-0.0772717	-0.154019	-0.287212	-0.387498	-0.371184	-0.399421	-0.412129	-0.437424	-0.384533	-0.360117	-0.204592	-0.247787	-0.207613	-0.227533	-0.224026	-0.259034	-0.281029	-0.41566	-0.708272	-1.06031
stdv - line	-0.00792024	-0.0674708	-0.0559608	-0.0102441	0.026452	0.0139507	0.0315032	0.108088	0.219474	0.183052	0.2592	0.166681	0.154243	0.221182	0.098295	0.0450493	-0.0332372	-0.014624	0.0717891	0.12436	0.0768207	0.19233	0.26205	0.328425	0.327582	0.24384	0.201755	0.0874662	0.00319416	-0.176784	-0.259099	-0.382084	-0.489688	-0.477534	-0.528526	-0.551602	-0.604673	-0.561309	-0.549133	-0.400473	-0.448677	-0.411794	-0.429311	-0.404433	-0.444615	-0.456964	-0.599121	-0.906915	-1.26664
stdv - value	0.178973	0.132113	0.106121	0.0927336	0.0933251	0.085217	0.076907	0.0828299	0.0775819	0.085019	0.0762366	0.0861537	0.0923335	0.0992765	0.101906	0.102373	0.109495	0.10357	0.0910739	0.0973796	0.107171	0.0957257	0.114236	0.119249	0.114422	0.134355	0.126804	0.133594	0.119971	0.0995126	0.10508	0.0948722	0.10219	0.10635	0.129106	0.139474	0.16725	0.176776	0.189016	0.195881	0.20089	0.204181	0.201779	0.180407	0.18558	0.175935	0.183461	0.198643	0.206337
inactive - increase
mean	-0.119944	-0.0590969	-0.157371	-0.0727241	-0.0122158	-0.0248158	-0.0373394	-0.0237844	0.144955	0.13102	0.048988	0.0277636	0.0324666	0.0254364	0.020874	-0.0431513	0.00330068	0.0296493	0.002184	0.111886	0.141574	0.212807	0.219319	0.262674	0.344214	0.464416	0.47696	0.58121	0.589901	0.595051	0.589963	0.622155	0.517682	0.462917	0.497664	0.505747	0.520606	0.654977	0.535668	0.655901	0.687172	0.646025	0.573846	0.617391	0.530856	0.685767	0.7608	0.554679	0.326772
stdv - line	-0.309074	-0.177544	-0.258997	-0.161515	-0.106064	-0.103212	-0.117592	-0.100804	0.0686967	0.0551425	-0.0283759	-0.048568	-0.0368836	-0.0443663	-0.0671853	-0.131727	-0.0805158	-0.080269	-0.115231	-0.0086311	0.00967732	0.0746796	0.0751413	0.123761	0.2258	0.361248	0.374609	0.458486	0.456117	0.449876	0.434875	0.45249	0.356747	0.30241	0.34209	0.349264	0.351814	0.474923	0.349479	0.457633	0.481087	0.425674	0.346712	0.396074	0.312478	0.473578	0.543785	0.357218	0.14173
stdv - value	0.189131	0.118447	0.101626	0.0887908	0.0938478	0.0783965	0.080253	0.0770191	0.076258	0.0758773	0.0773639	0.0763315	0.0693502	0.0698027	0.0880593	0.0885756	0.0838165	0.109918	0.117415	0.120517	0.131896	0.138127	0.144177	0.138913	0.118414	0.103168	0.102352	0.122724	0.133784	0.145175	0.155088	0.169665	0.160934	0.160508	0.155574	0.156483	0.168792	0.180055	0.186189	0.198268	0.206085	0.220351	0.227134	0.221316	0.218378	0.212188	0.217014	0.197461	0.185042
inactive - decrease
mean	-0.932674	-0.88163	-0.810506	-0.693484	-0.57405	-0.536056	-0.481422	-0.316264	-0.172018	-0.285978	-0.21398	-0.436814	-0.516702	-0.409741	-0.696828	-0.748476	-0.641167	-0.628239	-0.508792	-0.41884	-0.312599	-0.199741	-0.155421	-0.264416	-0.545342	-0.583348	-0.826576	-1.02145	-1.12803	-1.2395	-1.39025	-1.4889	-1.55375	-1.60088	-1.70106	-1.90668	-2.17752	-2.24131	-2.34137	-2.42696	-2.65912	-2.74485	-2.73851	-2.65577	-2.66485	-2.5827	-2.57845	-2.67386	-3.02036
stdv - line	-1.06496	-0.977435	-0.87293	-0.755428	-0.63267	-0.582149	-0.536314	-0.356653	-0.222011	-0.327902	-0.261059	-0.487728	-0.576658	-0.468582	-0.770954	-0.817567	-0.695741	-0.698418	-0.558496	-0.509497	-0.422935	-0.320999	-0.263916	-0.384088	-0.638502	-0.666349	-0.94109	-1.14247	-1.26557	-1.38493	-1.52747	-1.62539	-1.70425	-1.764	-1.86952	-2.1	-2.37739	-2.44834	-2.55831	-2.62821	-2.85768	-2.94152	-2.91625	-2.84447	-2.86253	-2.7638	-2.76564	-2.8623	-3.22313
stdv - value	0.13229	0.0958054	0.0624236	0.061944	0.0586204	0.0460925	0.0548915	0.040389	0.0499932	0.0419242	0.0470793	0.050914	0.059956	0.0588405	0.0741252	0.0690911	0.0545739	0.0701799	0.0497045	0.090657	0.110336	0.121258	0.108494	0.119672	0.09316	0.0830012	0.114514	0.121017	0.13754	0.145426	0.137219	0.136484	0.150493	0.163118	0.168451	0.193319	0.199879	0.207024	0.216939	0.201249	0.19856	0.196671	0.177747	0.188703	0.197682	0.181108	0.187192	0.18844	0.202773
inactive - no change
mean	0.468888	0.248481	-0.0191641	-0.0434272	-0.190163	-0.286115	-0.377296	-0.341715	-0.299303	-0.290614	-0.264568	-0.145852	-0.0880579	-0.0633641	0.0259123	0.0742487	0.0594627	0.011892	-0.0768848	-0.0989909	-0.0576204	-0.130171	-0.198883	-0.199671	-0.190107	-0.142441	-0.162337	-0.207865	-0.27468	-0.297089	-0.364607	-0.352984	-0.449906	-0.444251	-0.461793	-0.38007	-0.361225	-0.287049	-0.30378	-0.224721	-0.204015	-0.116132	-0.164832	-0.213791	-0.18536	-0.088804	-0.00930741	-0.12689	-0.385753
stdv - line	0.287046	0.135331	-0.112315	-0.120693	-0.268076	-0.363735	-0.447458	-0.419907	-0.381042	-0.368462	-0.340092	-0.216677	-0.150532	-0.126637	-0.0397858	-0.00692976	-0.0278744	-0.081512	-0.182914	-0.204697	-0.164701	-0.235448	-0.300249	-0.297896	-0.295516	-0.256581	-0.281535	-0.333987	-0.397395	-0.419384	-0.495594	-0.489535	-0.588991	-0.586958	-0.608034	-0.531985	-0.510041	-0.443115	-0.470961	-0.395848	-0.387165	-0.307617	-0.355785	-0.416079	-0.406137	-0.340068	-0.295084	-0.426345	-0.693763
stdv - value	0.181842	0.11315	0.0931509	0.0772659	0.077913	0.0776201	0.0701618	0.0781915	0.0817388	0.0778479	0.075524	0.0708252	0.0624742	0.0632725	0.0656981	0.0811785	0.0873371	0.093404	0.10603	0.105706	0.107081	0.105277	0.101366	0.0982243	0.105409	0.11414	0.119199	0.126122	0.122715	0.122295	0.130987	0.136551	0.139085	0.142707	0.14624	0.151915	0.148817	0.156066	0.167182	0.171127	0.18315	0.191486	0.190954	0.202288	0.220776	0.251264	0.285777	0.299456	0.308009
Figure S7	i
active - increase
mean	-0.355354	-0.627968	-0.811273	-0.935474	-1.10352	-1.24027	-1.31812	-1.36271	-1.41748	-1.49194	-1.54297	-1.61696	-1.68544	-1.67457	-1.75581	-1.84092	-1.78319	-1.82617	-1.84954	-1.78516	-1.80729	-1.77457	-1.68595	-1.79651	-1.79878	-1.71545	-1.72507	-1.72049	-1.75683	-1.80845	-1.79935	-1.76345	-1.82315	-1.76129	-1.7414	-1.7195	-1.68593	-1.5743	-1.49683	-1.38398	-1.37611	-1.34974	-1.29615	-1.2497	-1.25698	-1.24071	-1.25225	-0.973617	-0.777315
stdv - line	-0.718202	-0.952298	-1.12637	-1.23698	-1.40109	-1.53765	-1.61434	-1.6663	-1.70836	-1.78072	-1.82621	-1.89511	-1.95782	-1.94686	-2.02382	-2.10589	-2.05249	-2.09114	-2.11359	-2.04834	-2.06836	-2.02883	-1.94741	-2.05512	-2.05636	-1.97301	-1.98681	-1.98316	-2.02246	-2.0764	-2.06423	-2.02847	-2.0881	-2.03495	-2.01455	-1.99485	-1.96158	-1.84964	-1.77274	-1.6684	-1.64578	-1.61546	-1.56277	-1.51257	-1.51719	-1.49798	-1.49765	-1.20774	-1.00416
stdv - value	0.362849	0.324331	0.3151	0.301505	0.297568	0.297381	0.296217	0.303589	0.290874	0.288783	0.283245	0.27815	0.272377	0.272284	0.268005	0.264965	0.269306	0.264976	0.264051	0.263182	0.261071	0.25426	0.261458	0.258617	0.257578	0.257562	0.261743	0.262671	0.265628	0.267948	0.264884	0.265021	0.264944	0.273661	0.273147	0.275343	0.275653	0.27534	0.27591	0.284418	0.269678	0.265712	0.266622	0.26287	0.260213	0.257271	0.245403	0.234125	0.226843
active - decrease
mean	-2.37394	-2.26127	-2.28674	-2.31109	-2.44867	-2.45628	-2.54758	-2.51949	-2.60239	-2.63548	-2.50787	-2.41018	-2.35158	-2.31833	-2.22971	-2.04769	-2.02392	-2.14573	-2.06054	-2.07233	-1.95278	-2.00604	-2.09037	-2.05192	-2.03243	-2.05605	-2.11015	-2.15387	-2.20327	-2.11002	-2.08115	-1.8954	-1.82883	-1.76616	-1.8806	-1.76819	-1.8285	-1.91141	-2.17898	-2.31608	-2.32878	-2.28512	-2.39134	-2.33948	-2.20195	-2.03628	-1.66355	-1.50685	-1.37134
stdv - line	-2.67172	-2.52924	-2.57241	-2.59242	-2.7156	-2.71935	-2.80997	-2.78124	-2.86049	-2.90889	-2.79634	-2.72529	-2.68306	-2.65749	-2.59309	-2.42495	-2.39556	-2.50245	-2.42453	-2.43659	-2.31942	-2.34696	-2.43539	-2.40596	-2.38354	-2.41026	-2.47433	-2.5403	-2.59628	-2.51009	-2.47451	-2.34659	-2.26707	-2.20067	-2.29437	-2.21032	-2.2677	-2.35675	-2.58638	-2.71518	-2.73878	-2.70912	-2.79905	-2.76675	-2.65653	-2.48486	-2.15209	-1.94994	-1.79037
stdv - value	0.297773	0.267969	0.285676	0.281326	0.266929	0.263077	0.262385	0.261742	0.2581	0.27341	0.288464	0.315111	0.331476	0.339164	0.363374	0.377264	0.371642	0.35672	0.363992	0.364264	0.366641	0.340921	0.345022	0.354038	0.351107	0.354218	0.364175	0.386428	0.393009	0.400073	0.393366	0.451185	0.438236	0.434518	0.413764	0.442125	0.439199	0.445343	0.407396	0.399094	0.410009	0.424001	0.407711	0.427269	0.454581	0.448581	0.488541	0.443094	0.419031
active - no change
mean	-1.27007	-1.75388	-1.78471	-1.79779	-1.94039	-2.06202	-2.10938	-2.14281	-2.23061	-2.29701	-2.37126	-2.37393	-2.32061	-2.26246	-2.26554	-2.26845	-2.30784	-2.26646	-2.23143	-2.34943	-2.41833	-2.44952	-2.42966	-2.48813	-2.60511	-2.69725	-2.58964	-2.58828	-2.60545	-2.64678	-2.5921	-2.43027	-2.35248	-2.28603	-2.21284	-2.18313	-2.21847	-2.18609	-2.2422	-2.25593	-2.29879	-2.27295	-2.2088	-2.10264	-2.12431	-2.13052	-2.06199	-1.78571	-1.47311
stdv - line	-1.53224	-1.98464	-2.01652	-2.0247	-2.16958	-2.28603	-2.33209	-2.35233	-2.4328	-2.503	-2.5881	-2.5921	-2.54073	-2.49665	-2.51703	-2.52805	-2.56601	-2.53451	-2.51126	-2.62605	-2.69132	-2.71945	-2.69952	-2.7667	-2.8783	-2.96089	-2.86048	-2.86189	-2.87861	-2.91409	-2.85348	-2.68662	-2.6014	-2.53452	-2.45984	-2.42632	-2.4604	-2.42356	-2.48097	-2.50181	-2.54457	-2.51579	-2.45301	-2.35388	-2.38617	-2.39754	-2.33355	-2.03498	-1.73001
stdv - value	0.262174	0.230768	0.231807	0.22691	0.229192	0.224009	0.222715	0.209528	0.202192	0.205991	0.216836	0.218173	0.220121	0.234185	0.25149	0.259591	0.258174	0.268054	0.279828	0.276619	0.27299	0.269931	0.269867	0.278563	0.273186	0.263645	0.270836	0.273606	0.273165	0.267306	0.261381	0.256348	0.248916	0.248491	0.247004	0.243187	0.241927	0.237468	0.238764	0.245882	0.245776	0.242845	0.244214	0.251245	0.261864	0.267019	0.271561	0.249269	0.256893
inactive - increase
mean	0.69224	0.274043	0.292351	0.165916	0.148022	0.181228	0.282501	0.300563	0.323347	0.342292	0.407991	0.352659	0.322893	0.32234	0.280939	0.160563	0.0982384	0.0449722	0.0470936	0.0231775	0.0014684	-0.0717311	0.042122	0.118861	0.164559	0.205241	0.134041	0.114791	0.143929	0.0666112	0.035103	-0.00528296	-0.0444283	-0.0145866	-0.0503983	-0.120861	-0.105214	-0.142344	-0.20214	-0.352546	-0.414273	-0.476563	-0.55811	-0.637723	-0.742443	-0.732691	-0.800118	-0.545964	-0.315735
stdv - line	0.496191	0.143572	0.184888	0.0544111	0.0369511	0.0672929	0.162277	0.174107	0.187608	0.20131	0.262991	0.195294	0.161895	0.152397	0.131891	0.0247871	-0.0393332	-0.0906246	-0.0892444	-0.0988004	-0.133404	-0.212715	-0.104095	-0.0237058	0.0193819	0.0562427	-0.0163288	-0.0380712	-0.00671956	-0.0879427	-0.127471	-0.170727	-0.214375	-0.188661	-0.221611	-0.29529	-0.274609	-0.313663	-0.373169	-0.518923	-0.584737	-0.654669	-0.747036	-0.844621	-0.945399	-0.934128	-1.0073	-0.736812	-0.475293
stdv - value	0.19605	0.130471	0.107463	0.111505	0.111071	0.113935	0.120223	0.126455	0.135739	0.140981	0.145	0.157365	0.160998	0.169943	0.149048	0.135776	0.137572	0.135597	0.136338	0.121978	0.134873	0.140984	0.146216	0.142566	0.145178	0.148999	0.15037	0.152862	0.150649	0.154554	0.162574	0.165444	0.169947	0.174074	0.171213	0.17443	0.169395	0.171318	0.171029	0.166377	0.170465	0.178106	0.188926	0.206899	0.202956	0.201437	0.207186	0.190849	0.159559
inactive - decrease
mean	-0.621039	-0.0112449	-0.425374	-0.438996	-0.493202	-0.597679	-0.688873	-0.551964	-0.575244	-0.579249	-0.587269	-0.51554	-0.618975	-0.886704	-0.934995	-0.88805	-1.02223	-1.24637	-1.38415	-1.47176	-1.40084	-1.5576	-1.65055	-1.49916	-1.52291	-1.6254	-1.73988	-1.86782	-2.09048	-2.23179	-2.54408	-2.62048	-2.76896	-2.65189	-2.76803	-2.82041	-2.93418	-2.99597	-3.11094	-3.2389	-3.54396	-3.59791	-3.59937	-3.57147	-3.66888	-3.60301	-3.49709	-2.88336	-2.39714
stdv - line	-0.776118	-0.102469	-0.503579	-0.528897	-0.601359	-0.72842	-0.837944	-0.703128	-0.719422	-0.698667	-0.693612	-0.599948	-0.70034	-0.968878	-1.01707	-0.965596	-1.10986	-1.34132	-1.46249	-1.54834	-1.47754	-1.65518	-1.73615	-1.56596	-1.59771	-1.72373	-1.83476	-1.96352	-2.18811	-2.34211	-2.66077	-2.73789	-2.88737	-2.76168	-2.86563	-2.93688	-3.07198	-3.13498	-3.26573	-3.40633	-3.74699	-3.80959	-3.81111	-3.77088	-3.8689	-3.80447	-3.69566	-3.06665	-2.61412
stdv - value	0.155079	0.0912242	0.0782057	0.0899013	0.108157	0.130741	0.149071	0.151164	0.144178	0.119418	0.106344	0.0844079	0.081365	0.0821737	0.0820746	0.0775455	0.0876222	0.0949498	0.0783351	0.0765758	0.0767072	0.0975818	0.085603	0.0668045	0.0747992	0.0983261	0.0948773	0.0957058	0.0976321	0.110327	0.11669	0.117407	0.118408	0.109793	0.0975933	0.11647	0.137801	0.13901	0.154787	0.167428	0.203029	0.211679	0.211742	0.199414	0.200029	0.201454	0.198565	0.183295	0.216973
inactive - no change
mean	0.744432	0.246884	0.1601	0.0531223	-0.125896	-0.226147	-0.19602	-0.240593	-0.29761	-0.269378	-0.280158	-0.220884	-0.206251	-0.226464	-0.139696	-0.111916	-0.263421	-0.246827	-0.304499	-0.276822	-0.261676	-0.332709	-0.400767	-0.353688	-0.415206	-0.428031	-0.430732	-0.478641	-0.618801	-0.673732	-0.652876	-0.619648	-0.609882	-0.66023	-0.785139	-0.774477	-0.736936	-0.76768	-0.826379	-0.881034	-0.968643	-0.965967	-0.967431	-1.02911	-1.02189	-1.0399	-1.0496	-1.03829	-0.982192
stdv - line	0.501411	0.0706667	0.0119725	-0.085771	-0.261272	-0.347728	-0.317213	-0.359081	-0.409794	-0.38382	-0.397501	-0.343819	-0.33472	-0.358375	-0.272999	-0.252659	-0.40949	-0.406818	-0.473345	-0.446943	-0.431371	-0.5142	-0.592332	-0.547225	-0.609624	-0.635461	-0.643628	-0.697921	-0.841755	-0.903706	-0.898851	-0.881451	-0.876432	-0.95078	-1.081	-1.09127	-1.07456	-1.11737	-1.19302	-1.26313	-1.35672	-1.3785	-1.39524	-1.46174	-1.46138	-1.47479	-1.46996	-1.41356	-1.33171
stdv - value	0.243021	0.176218	0.148127	0.138893	0.135376	0.121581	0.121193	0.118488	0.112184	0.114443	0.117343	0.122935	0.128468	0.131911	0.133302	0.140742	0.146069	0.15999	0.168846	0.170121	0.169695	0.181491	0.191566	0.193537	0.194418	0.20743	0.212896	0.21928	0.222954	0.229974	0.245975	0.261803	0.26655	0.29055	0.29586	0.316792	0.337628	0.349692	0.366638	0.382099	0.388081	0.412532	0.427813	0.432626	0.43949	0.434891	0.420358	0.375272	0.34952
[truncated: 101 more columns]
